# Supplementary material for: Integrative multi-omics Mendelian randomization and functional validation identifies RNASET2 as a novel therapeutic target for autoimmune thyroiditis
Source: Front Endocrinol (Lausanne). 2026 Feb 2;17:1715937. doi: 10.3389/fendo.2026.1715937 (PMC12907157; doi:10.3389/fendo.2026.1715937)
Supplement: Supplementary Table 1 — MR analysis and sensitivity analysis of the causal effects of eQTL and pQTL on the risk of AIT; Supplementary Table S2 MR analysis and sensitivity analysis of the causal effects of RNASET2 mQTLs on the risk of AIT; Supplementary Table S3 Characteristics of significant SNPs with genome-wide associations for eQTL and pQTL of RNASET2 on AIT risk; Supplementary Table S4 Characteristics of significant SNPs with genome-wide associations for mQTLs of RNASET2 on AIT risk; Supplementary Figure S1 The stability in the causal associations between eQTL and pQTL of RNASET2 with the risk of AIT; Supplementary Figure S2 The stability in the causal associations between mQTLs of RNASET2 with the risk of AIT; Supplementary Figure S3 The Manhattan plot for PheWAS of RNASET2; Supplementary Figure S4 RNASET2 treatment exhibited no cytotoxic effects on thyrocyte spheroids; Supplementary Figure S5 Poly(I:C) stimulation mildly upregulated endogenous RNASET2 expression in thyrocyte spheroids; Supplementary Figure S6 Validation of RNASET2 knockdown efficiency in human thyrocytes; Supplementary Figure S7 Individual fluorescence channels of Figure 9a. [file Table1.xlsx]

## Sheet: S1
Supplementary Table S1: MR analysis and sensitivity analysis of the causal effects of eQTL and pQTL on the risk of AIT (in discovery and replication phases)
outcome	exposure	method	nsnp	b	se	pval	lo_ci	up_ci	or	or_lci95	or_uci95	Cochran's Q test			MR-EGGER			MR-PRESSO
												Q	Q_df	Q_pval	egger_intercept	se	pval	global test pval
Discovery phase	RNASET2 (eQTL)	MR Egger	65	-0.126963	0.0536543	0.0210536	-0.232125	-0.0218008	0.880766	0.792847	0.978435	55.7595	63	0.729573	0.00494818	0.0165425	0.765834	0.723
Discovery phase	RNASET2 (eQTL)	Weighted median	65	-0.0899678	0.0535523	0.0929575	-0.19493	0.0149947	0.913961	0.822892	1.01511
Discovery phase	RNASET2 (eQTL)	Inverse variance weighted	65	-0.114869	0.0352712	0.00112697	-0.184001	-0.0457378	0.891483	0.831935	0.955292	55.849	64	0.756133
Discovery phase	RNASET2 (eQTL)	Simple mode	65	-0.031849	0.100068	0.751313	-0.227982	0.164284	0.968653	0.796139	1.17855
Discovery phase	RNASET2 (eQTL)	Weighted mode	65	-0.143417	0.0523132	0.00791965	-0.245951	-0.0408834	0.866392	0.78196	0.959941
Discovery phase	CD40 (eQTL)	MR Egger	42	-0.132064	0.140191	0.351834	-0.406838	0.142711	0.876285	0.665752	1.1534	43.3928	40	0.328804	-0.0184774	0.0249848	0.463896	0.349
Discovery phase	CD40 (eQTL)	Weighted median	42	-0.0547126	0.117939	0.642714	-0.285872	0.176447	0.946757	0.751359	1.19297
Discovery phase	CD40 (eQTL)	Inverse variance weighted	42	-0.216799	0.0803315	0.00695883	-0.374249	-0.0593496	0.805092	0.687806	0.942377	43.9861	41	0.346292
Discovery phase	CD40 (eQTL)	Simple mode	42	0.0311505	0.222095	0.889143	-0.404156	0.466458	1.03164	0.66754	1.59434
Discovery phase	CD40 (eQTL)	Weighted mode	42	-0.118378	0.109099	0.284241	-0.332212	0.0954571	0.888361	0.717335	1.10016
Discovery phase	FES (eQTL)	MR Egger	44	0.304506	0.128309	0.0222856	0.0530199	0.555992	1.35595	1.05445	1.74367	28.7873	42	0.939863	-0.0334842	0.0245224	0.17938	0.928
Discovery phase	FES (eQTL)	Weighted median	44	0.224786	0.103538	0.0299273	0.0218519	0.427721	1.25206	1.02209	1.53376
Discovery phase	FES (eQTL)	Inverse variance weighted	44	0.157561	0.0698709	0.0241318	0.0206136	0.294508	1.17065	1.02083	1.34247	30.6517	43	0.921022
Discovery phase	FES (eQTL)	Simple mode	44	-0.153435	0.186507	0.41523	-0.518988	0.212118	0.857756	0.595122	1.23629
Discovery phase	FES (eQTL)	Weighted mode	44	0.244966	0.110566	0.0320669	0.0282559	0.461675	1.27758	1.02866	1.58673
Discovery phase	RNASET2 (pQTL)	MR Egger	43	-0.529949	0.140617	0.000517511	-0.805558	-0.25434	0.588635	0.446839	0.775428	25.0875	41	0.97612	0.0563876	0.0250074	0.0295483	0.911
Discovery phase	RNASET2 (pQTL)	Weighted median	43	-0.323	0.112856	0.00420889	-0.544197	-0.101803	0.723974	0.580308	0.903207
Discovery phase	RNASET2 (pQTL)	Inverse variance weighted	43	-0.266756	0.0784132	0.000669115	-0.420446	-0.113066	0.76586	0.656754	0.893091	30.1718	42	0.913385
Discovery phase	RNASET2 (pQTL)	Simple mode	43	-0.149279	0.205708	0.472057	-0.552466	0.253908	0.861329	0.575529	1.28905
Discovery phase	RNASET2 (pQTL)	Weighted mode	43	-0.36972	0.113608	0.00224821	-0.592392	-0.147049	0.690928	0.553003	0.863252
Discovery phase	CD40 (pQTL)	MR Egger	33	-0.355918	0.203161	0.08968	-0.754114	0.0422784	0.70053	0.470427	1.04318	41.7888	31	0.0934365	0.0213932	0.031039	0.495801	0.133
Discovery phase	CD40 (pQTL)	Weighted median	33	-0.313868	0.134961	0.0200388	-0.578392	-0.0493446	0.730615	0.560799	0.951853
Discovery phase	CD40 (pQTL)	Inverse variance weighted	33	-0.23758	0.107712	0.0274061	-0.448696	-0.0264632	0.788534	0.63846	0.973884	42.4292	32	0.102855
Discovery phase	CD40 (pQTL)	Simple mode	33	-0.108762	0.248671	0.664779	-0.596158	0.378634	0.896944	0.550924	1.46029
Discovery phase	CD40 (pQTL)	Weighted mode	33	-0.283294	0.133137	0.0411511	-0.544244	-0.0223448	0.753298	0.580281	0.977903
Discovery phase	FES (pQTL)	MR Egger	5	0.0964266	0.922123	0.923316	-1.71094	1.90379	1.10123	0.180697	6.71127	0.61946	3	0.891963	0.063435	0.0993642	0.568604	0.873
Discovery phase	FES (pQTL)	Weighted median	5	0.616614	0.373119	0.0984134	-0.114699	1.34793	1.85264	0.891635	3.84943
Discovery phase	FES (pQTL)	Inverse variance weighted	5	0.647931	0.322545	0.0445575	0.0157429	1.28012	1.91158	1.01587	3.59707	1.02703	4	0.905671
Discovery phase	FES (pQTL)	Simple mode	5	1.14477	0.531328	0.0974826	0.103371	2.18618	3.14173	1.1089	8.90113
Discovery phase	FES (pQTL)	Weighted mode	5	0.474836	0.39871	0.29952	-0.306635	1.25631	1.60775	0.735919	3.51243
Replication phase	RNASET2 (eQTL)	MR Egger	69	-0.0638846	0.0180536	0.000736197	-0.0992696	-0.0284996	0.938113	0.905499	0.971903	46.0198	67	0.976526	0.00022555	0.00510841	0.964914	0.985
Replication phase	RNASET2 (eQTL)	Weighted median	69	-0.0593653	0.0174559	0.000671703	-0.0935788	-0.0251518	0.942362	0.910666	0.975162
Replication phase	RNASET2 (eQTL)	Inverse variance weighted	69	-0.0632876	0.0119629	1.22108e-07	-0.086735	-0.0398403	0.938673	0.91692	0.960943	46.0218	68	0.981168
Replication phase	RNASET2 (eQTL)	Simple mode	69	-0.062536	0.0317633	0.0530517	-0.124792	-0.000279983	0.939379	0.88268	0.99972
Replication phase	RNASET2 (eQTL)	Weighted mode	69	-0.0576449	0.0177823	0.00184175	-0.0924982	-0.0227916	0.943985	0.911651	0.977466
Replication phase	CD40 (eQTL)	MR Egger	43	-0.071367	0.0421993	0.0983895	-0.154078	0.0113435	0.93112	0.857206	1.01141	42.983	41	0.386304	0.00262344	0.0074887	0.727892	0.446
Replication phase	CD40 (eQTL)	Weighted median	43	-0.0457407	0.0372708	0.219727	-0.118792	0.0273101	0.95529	0.887993	1.02769
Replication phase	CD40 (eQTL)	Inverse variance weighted	43	-0.059285	0.0240617	0.0137443	-0.106446	-0.0121241	0.942438	0.899024	0.987949	43.1116	42	0.423519
Replication phase	CD40 (eQTL)	Simple mode	43	-0.039667	0.0726879	0.588147	-0.182135	0.102801	0.961109	0.833489	1.10827
Replication phase	CD40 (eQTL)	Weighted mode	43	-0.0510577	0.0347082	0.14873	-0.119086	0.0169704	0.950224	0.887732	1.01712
Replication phase	FES (eQTL)	MR Egger	46	0.128219	0.0459769	0.00778765	0.0381042	0.218333	1.1368	1.03884	1.244	59.1969	44	0.0626139	-0.0132529	0.00867309	0.133657	0.05
Replication phase	FES (eQTL)	Weighted median	46	0.0819245	0.0333053	0.0139013	0.0166461	0.147203	1.08537	1.01679	1.15859
Replication phase	FES (eQTL)	Inverse variance weighted	46	0.0694561	0.0255704	0.00660223	0.0193381	0.119574	1.07192	1.01953	1.12702	62.3383	45	0.0442828
Replication phase	FES (eQTL)	Simple mode	46	0.0714027	0.0580442	0.225035	-0.0423639	0.185169	1.07401	0.958521	1.20342
Replication phase	FES (eQTL)	Weighted mode	46	0.0930151	0.0339191	0.00872587	0.0265337	0.159497	1.09748	1.02689	1.17292
Replication phase	RNASET2 (pQTL)	MR Egger	47	-0.146839	0.0443203	0.00182681	-0.233707	-0.0599716	0.863433	0.791594	0.941791	32.7556	45	0.912876	-0.00260141	0.0076903	0.736731	0.929
Replication phase	RNASET2 (pQTL)	Weighted median	47	-0.154687	0.0346129	7.85694e-06	-0.222528	-0.0868454	0.856683	0.800493	0.916819
Replication phase	RNASET2 (pQTL)	Inverse variance weighted	47	-0.159246	0.024881	1.55064e-10	-0.208013	-0.110479	0.852786	0.812196	0.895405	32.87	46	0.927159
Replication phase	RNASET2 (pQTL)	Simple mode	47	-0.18343	0.0603957	0.00392656	-0.301805	-0.0650544	0.83241	0.739482	0.937016
Replication phase	RNASET2 (pQTL)	Weighted mode	47	-0.150194	0.0321219	2.58641e-05	-0.213153	-0.0872356	0.860541	0.808032	0.916461
Replication phase	CD40 (pQTL)	MR Egger	35	-0.0780219	0.0545466	0.162012	-0.184933	0.0288894	0.924944	0.83116	1.02931	32.3965	33	0.496983	0.00384792	0.00850018	0.653737	0.519
Replication phase	CD40 (pQTL)	Weighted median	35	-0.0795252	0.0408418	0.0515165	-0.159575	0.000524719	0.923555	0.852506	1.00052
Replication phase	CD40 (pQTL)	Inverse variance weighted	35	-0.0570564	0.0288165	0.0477044	-0.113537	-0.000576106	0.944541	0.892671	0.999424	32.6015	34	0.536153
Replication phase	CD40 (pQTL)	Simple mode	35	-0.00641452	0.0717693	0.929307	-0.147082	0.134253	0.993606	0.863223	1.14368
Replication phase	CD40 (pQTL)	Weighted mode	35	-0.0851129	0.0414027	0.047552	-0.166262	-0.00396362	0.918409	0.846824	0.996044
Replication phase	FES (pQTL)	MR Egger	6	-0.0755143	0.289816	0.807296	-0.643553	0.492525	0.927266	0.525422	1.63644	1.2301	4	0.873118	0.0397648	0.0314194	0.27435	0.793
Replication phase	FES (pQTL)	Weighted median	6	0.258038	0.115915	0.0260078	0.0308445	0.485231	1.29439	1.03133	1.62455
Replication phase	FES (pQTL)	Inverse variance weighted	6	0.268683	0.100151	0.00730132	0.0723871	0.46498	1.30824	1.07507	1.59198	2.83188	5	0.725886
Replication phase	FES (pQTL)	Simple mode	6	0.290964	0.163539	0.135339	-0.0295727	0.6115	1.33772	0.97086	1.84319
Replication phase	FES (pQTL)	Weighted mode	6	0.261172	0.114508	0.0714653	0.0367359	0.485609	1.29845	1.03742	1.62516

## Sheet: S2
Supplementary Table S2: MR analysis and sensitivity analysis of the causal effects of RNASET2 mQTLs on the risk of AIT (in discovery and replication phases)
outcome	gene	exposure	method	nsnp	b	se	pval	lo_ci	up_ci	or	or_lci95	or_uci95	Cochran's Q test			MR-EGGER			MR-PRESSO
													Q	Q_df	Q_pval	egger_intercept	se	pval	global test pval
Discovery phase	RNASET2	cg11301670	MR Egger	10	0.416967	0.271981	0.163798	-0.116115	0.950049	1.51735	0.890373	2.58584	9.22858	8	0.323382	-0.0347562	0.0563584	0.554573	0.373
Discovery phase	RNASET2	cg11301670	Weighted median	10	0.460443	0.146951	0.00172849	0.172419	0.748467	1.58478	1.18818	2.11376
Discovery phase	RNASET2	cg11301670	Inverse variance weighted	10	0.265232	0.111853	0.0177271	0.0460014	0.484463	1.30373	1.04708	1.6233	9.66731	9	0.378084
Discovery phase	RNASET2	cg11301670	Simple mode	10	-0.0303758	0.272957	0.913833	-0.565371	0.504619	0.970081	0.56815	1.65635
Discovery phase	RNASET2	cg11301670	Weighted mode	10	0.479415	0.161643	0.0158077	0.162594	0.796235	1.61513	1.17656	2.21718
Discovery phase	RNASET2	cg17991206	MR Egger	30	0.0828464	0.0940876	0.386071	-0.101565	0.267258	1.08637	0.903422	1.30638	36.9454	28	0.12007	0.0218925	0.0333363	0.516725	0.125
Discovery phase	RNASET2	cg17991206	Weighted median	30	0.211552	0.0648472	0.00110506	0.0844515	0.338653	1.23559	1.08812	1.40306
Discovery phase	RNASET2	cg17991206	Inverse variance weighted	30	0.135926	0.0476892	0.00436861	0.0424549	0.229396	1.1456	1.04337	1.25784	37.5144	29	0.133518
Discovery phase	RNASET2	cg17991206	Simple mode	30	0.169468	0.115745	0.153911	-0.0573928	0.396328	1.18467	0.944223	1.48636
Discovery phase	RNASET2	cg17991206	Weighted mode	30	0.209624	0.0695962	0.00533686	0.0732152	0.346032	1.23321	1.07596	1.41345
Discovery phase	RNASET2	cg25258033	MR Egger	39	0.125563	0.0725655	0.0919047	-0.0166658	0.267791	1.13379	0.983472	1.30707	45.5745	37	0.15746	-0.0171081	0.0303482	0.576341	0.17
Discovery phase	RNASET2	cg25258033	Weighted median	39	0.140022	0.0486214	0.00397884	0.0447236	0.235319	1.1503	1.04574	1.26531
Discovery phase	RNASET2	cg25258033	Inverse variance weighted	39	0.0902434	0.0362809	0.0128698	0.0191328	0.161354	1.09444	1.01932	1.1751	45.9659	38	0.175656
Discovery phase	RNASET2	cg25258033	Simple mode	39	0.079784	0.0820944	0.337268	-0.0811211	0.240689	1.08305	0.922082	1.27213
Discovery phase	RNASET2	cg25258033	Weighted mode	39	0.12698	0.0511265	0.0175309	0.0267725	0.227188	1.13539	1.02713	1.25507
Replication phase	RNASET2	cg11301670	MR Egger	10	0.198077	0.0979479	0.0777846	0.006099	0.390055	1.21906	1.00612	1.47706	12.6893	8	0.122995	-0.0181549	0.0202991	0.397233	0.123
Replication phase	RNASET2	cg11301670	Weighted median	10	0.0795038	0.0512548	0.120866	-0.0209555	0.179963	1.08275	0.979263	1.19717
Replication phase	RNASET2	cg11301670	Inverse variance weighted	10	0.118725	0.0410323	0.00381024	0.038302	0.199149	1.12606	1.03904	1.22036	13.9581	9	0.123823
Replication phase	RNASET2	cg11301670	Simple mode	10	0.0304777	0.0798998	0.71172	-0.126126	0.187081	1.03095	0.881504	1.20573
Replication phase	RNASET2	cg11301670	Weighted mode	10	0.237659	0.061339	0.00376274	0.117435	0.357883	1.26828	1.12461	1.4303
Replication phase	RNASET2	cg17991206	MR Egger	30	0.0788908	0.0249685	0.00377075	0.0299525	0.127829	1.08209	1.03041	1.13636	23.96	28	0.683648	0.00333713	0.00882087	0.708044	0.749
Replication phase	RNASET2	cg17991206	Weighted median	30	0.0807526	0.0181553	8.6724e-06	0.0451682	0.116337	1.0841	1.0462	1.12337
Replication phase	RNASET2	cg17991206	Inverse variance weighted	30	0.0869966	0.0128204	1.15466e-11	0.0618685	0.112125	1.09089	1.06382	1.11865	24.1031	29	0.723833
Replication phase	RNASET2	cg17991206	Simple mode	30	0.0741434	0.0277948	0.0123718	0.0196656	0.128621	1.07696	1.01986	1.13726
Replication phase	RNASET2	cg17991206	Weighted mode	30	0.0726791	0.0171368	0.00020714	0.0390909	0.106267	1.07539	1.03987	1.11212
Replication phase	RNASET2	cg25258033	MR Egger	39	0.0470457	0.0207264	0.0291353	0.00642189	0.0876695	1.04817	1.00644	1.09163	39.6577	37	0.352347	0.0067804	0.00865995	0.438633	0.394
Replication phase	RNASET2	cg25258033	Weighted median	39	0.0678997	0.015066	6.58025e-06	0.0383705	0.097429	1.07026	1.03912	1.10233
Replication phase	RNASET2	cg25258033	Inverse variance weighted	39	0.0610702	0.0103747	3.94528e-09	0.0407358	0.0814045	1.06297	1.04158	1.08481	40.3147	38	0.368248
Replication phase	RNASET2	cg25258033	Simple mode	39	0.0775011	0.0246128	0.00318708	0.0292601	0.125742	1.08058	1.02969	1.13399
Replication phase	RNASET2	cg25258033	Weighted mode	39	0.0486885	0.0164047	0.00516514	0.0165353	0.0808418	1.04989	1.01667	1.0842

## Sheet: S3
Supplementary Table S3: Characteristics of significant SNPs with genome-wide associations for eQTL and pQTL of RNASET2 on AIT risk
exposure	outcome	SNP	effect_allele.exposure	other_allele.exposure	effect_allele.outcome	other_allele.outcome	beta.exposure	beta.outcome	eaf.exposure	eaf.outcome	chr.outcome	pos.outcome	pval.outcome	se.outcome	samplesize.outcome	chr.exposure	pos.exposure	pval.exposure	se.exposure	samplesize.exposure	R2	f	meanf
RNASET2 (eQTL)	Discovery phase	rs1099654	G	A	G	A	-0.055944	-0.0244866	0.573594	0.496994	6	166818463	0.651087	0.0541435	424896	6	167231951	1.9101e-10	0.00878476	26490	0.00152862	40.5522	423.545
RNASET2 (eQTL)	Discovery phase	rs111305875	G	T	G	T	0.517375	0.0498562	0.0357013	0.0528573	6	167098098	0.684671	0.122769	424896	6	167511586	2.9905e-101	0.0242188	24761	0.0180969	456.32	423.545
RNASET2 (eQTL)	Discovery phase	rs112613084	T	G	T	G	0.740257	0.0744993	0.0218464	0.00970245	6	167054722	0.788586	0.27783	424896	6	167468210	1.1377e-87	0.0372952	16822	0.0228838	393.92	423.545
RNASET2 (eQTL)	Discovery phase	rs113626729	A	G	A	G	-0.313543	0.0895536	0.0477857	0.0708144	6	167291775	0.400647	0.106552	424896	6	167705263	1.6981e-42	0.0229493	20864	0.00886724	186.643	423.545
RNASET2 (eQTL)	Discovery phase	rs116890917	T	C	T	C	-0.574013	0.154024	0.0258751	0.0498041	6	167233825	0.216167	0.124536	424896	6	167647313	1.0853e-37	0.0447336	9913	0.0163386	164.622	423.545
RNASET2 (eQTL)	Discovery phase	rs117919146	A	G	A	G	-0.50059	0.0203649	0.0164472	0.0105737	6	167019572	0.9396	0.268765	424896	6	167433060	8.7039e-40	0.037922	21493	0.00804224	174.237	423.545
RNASET2 (eQTL)	Discovery phase	rs118180337	A	G	A	G	-0.341651	0.092545	0.0141328	0.0257471	6	166896913	0.597978	0.175504	424896	6	167310401	9.206e-12	0.0501072	14293	0.00324214	46.4841	423.545
RNASET2 (eQTL)	Discovery phase	rs11965416	C	G	C	G	0.0680825	0.071355	0.820679	0.188612	6	167206716	0.302018	0.0691347	424896	6	167620204	1.8438e-09	0.0113259	26486	0.00136243	36.1318	423.545
RNASET2 (eQTL)	Discovery phase	rs12193095	A	G	A	G	-0.533504	0.0685549	0.065658	0.07027	6	166956162	0.518467	0.10617	424896	6	167369650	3.0183e-191	0.0180859	24917	0.0337435	870.08	423.545
RNASET2 (eQTL)	Discovery phase	rs12212379	G	A	G	A	-0.59899	0.307501	0.0266967	0.0275713	6	167060630	0.0639661	0.166	424896	6	167474118	4.1222e-82	0.0312068	19759	0.0183043	368.38	423.545
RNASET2 (eQTL)	Discovery phase	rs13215796	G	A	G	A	0.086351	-0.160229	0.253223	0.34526	6	167301936	0.00503327	0.0571248	424896	6	167715424	4.6193e-18	0.00996836	26609	0.00281213	75.0333	423.545
RNASET2 (eQTL)	Discovery phase	rs142493912	G	A	G	A	-0.510027	0.381136	0.0252359	0.0191947	6	167074010	0.0578895	0.200964	424896	6	167487498	1.3974e-58	0.0316057	20348	0.0126361	260.384	423.545
RNASET2 (eQTL)	Discovery phase	rs143645302	A	G	A	G	0.364986	0.0409226	0.0304089	0.0197068	6	166867845	0.835562	0.197147	424896	6	167281333	3.3906e-45	0.0258705	25338	0.00779422	199.026	423.545
RNASET2 (eQTL)	Discovery phase	rs144734304	C	T	C	T	0.681687	-0.369233	0.0126286	0.00668097	6	167081977	0.267998	0.333338	424896	6	167495465	8.9435e-29	0.061246	10690	0.011456	123.86	423.545
RNASET2 (eQTL)	Discovery phase	rs145814949	G	A	G	A	0.528025	0.0814195	0.0180189	0.0249526	6	167192440	0.636568	0.172315	424896	6	167605928	4.4594e-12	0.0762833	4856	0.0097703	47.893	423.545
RNASET2 (eQTL)	Discovery phase	rs146533271	A	G	A	G	0.250111	-0.0542607	0.0670564	0.106888	6	166894612	0.538722	0.088265	424896	6	167308100	9.7562e-40	0.0189591	22235	0.00776613	174.016	423.545
RNASET2 (eQTL)	Discovery phase	rs149305758	C	A	C	A	0.763007	0.0164778	0.0136859	0.00743038	6	166864122	0.96026	0.330702	424896	6	167277610	2.356e-18	0.0873105	4859	0.015474	76.3387	423.545
RNASET2 (eQTL)	Discovery phase	rs150112	C	T	C	T	-0.595627	0.150025	0.446766	0.417486	6	167096390	0.0050885	0.0535541	424896	6	167509878	1e-200	0.00871919	26609	0.149208	4666.21	423.545
RNASET2 (eQTL)	Discovery phase	rs191535708	A	G	A	G	-0.358512	0.253846	0.0328002	0.04091	6	166890862	0.0658158	0.137984	424896	6	167304350	3.1293e-30	0.0313796	16006	0.00808914	130.514	423.545
RNASET2 (eQTL)	Discovery phase	rs191705650	A	G	A	G	-0.513582	0.0668629	0.017971	0.00898959	6	167277428	0.820474	0.294634	424896	6	167690916	3.2143e-35	0.0414741	16471	0.00922404	153.325	423.545
RNASET2 (eQTL)	Discovery phase	rs1967748	C	T	C	T	-0.728899	-0.0418642	0.0262768	0.0305077	6	166989518	0.794008	0.160333	424896	6	167403006	1.0065e-121	0.0310679	20246	0.0264681	550.388	423.545
RNASET2 (eQTL)	Discovery phase	rs2054	T	C	T	C	-0.239045	-0.017237	0.0187649	0.0195899	6	167303635	0.930631	0.198009	424896	6	167717123	2.8712e-09	0.0402521	16760	0.00209989	35.2639	423.545
RNASET2 (eQTL)	Discovery phase	rs2072640	T	G	T	G	0.157392	0.0584558	0.920037	0.0752037	6	166774975	0.571091	0.103198	424896	6	167188463	7.02e-23	0.0159826	26606	0.0036317	96.9699	423.545
RNASET2 (eQTL)	Discovery phase	rs2981972	G	T	G	T	0.108066	0.0428564	0.612272	0.373643	6	167300620	0.448829	0.056586	424896	6	167714108	1.1915e-25	0.0103218	19769	0.0055142	109.604	423.545
RNASET2 (eQTL)	Discovery phase	rs3093010	A	C	A	C	-0.279285	-0.0982799	0.342873	0.411311	6	167135119	0.0764276	0.055469	424896	6	167548607	1e-200	0.00913229	26609	0.0339552	935.201	423.545
RNASET2 (eQTL)	Discovery phase	rs3093012	A	G	A	G	-0.192273	0.0178368	0.596276	0.407631	6	167134793	0.750357	0.0560609	424896	6	167548281	5.0035e-100	0.00905652	25323	0.0174878	450.69	423.545
RNASET2 (eQTL)	Discovery phase	rs34179446	T	A	T	A	-0.114751	-0.136483	0.0592865	0.0839887	6	166752385	0.162492	0.0977153	424896	6	167165873	4.4377e-10	0.0183966	26490	0.00146661	38.9047	423.545
RNASET2 (eQTL)	Discovery phase	rs376503	T	C	T	C	-0.115264	-0.0643903	0.293284	0.286583	6	167273881	0.281101	0.0597397	424896	6	167687369	2.8065e-28	0.0104522	22081	0.00547729	121.599	423.545
RNASET2 (eQTL)	Discovery phase	rs3777727	G	A	G	A	0.638419	-0.193459	0.899661	0.168962	6	166945857	0.00942823	0.0745186	424896	6	167359345	1e-200	0.014612	25942	0.0685416	1908.8	423.545
RNASET2 (eQTL)	Discovery phase	rs41401944	T	C	T	C	-0.480204	0.0355761	0.0541757	0.0680435	6	167128350	0.743623	0.108776	424896	6	167541838	9.9853e-137	0.0192946	26211	0.0230862	619.365	423.545
RNASET2 (eQTL)	Discovery phase	rs41463945	C	T	C	T	0.582118	0.032827	0.0595705	0.0477583	6	167131419	0.796566	0.127338	424896	6	167544907	1e-200	0.0189089	24962	0.0365786	947.665	423.545
RNASET2 (eQTL)	Discovery phase	rs4709137	T	C	T	C	0.235139	-0.0215942	0.0286867	0.0464466	6	166857565	0.86824	0.130168	424896	6	167271053	9.148e-11	0.0362842	13630	0.00307174	41.9907	423.545
RNASET2 (eQTL)	Discovery phase	rs4710126	T	C	T	C	0.122923	-0.0504739	0.321832	0.390106	6	166862407	0.368849	0.0561676	424896	6	167275895	3.1503e-28	0.011157	18404	0.0065525	121.374	423.545
RNASET2 (eQTL)	Discovery phase	rs55984088	A	G	A	G	0.368407	0.0442377	0.0134986	0.00617374	6	166662383	0.898695	0.347478	424896	6	167075871	6.344e-11	0.056371	11816	0.00360169	42.7042	423.545
RNASET2 (eQTL)	Discovery phase	rs56159202	G	T	G	T	0.14611	-0.148573	0.0505294	0.0929669	6	167324622	0.11285	0.0937069	424896	6	167738110	2.4686e-13	0.0199585	26163	0.00204423	53.5886	423.545
RNASET2 (eQTL)	Discovery phase	rs60913241	G	C	G	C	0.232789	-0.330351	0.0204341	0.00407381	6	166906583	0.430573	0.419115	424896	6	167320071	3.1875e-12	0.033402	22389	0.00216472	48.5668	423.545
RNASET2 (eQTL)	Discovery phase	rs62436418	C	T	C	T	0.39567	-0.0332872	0.334551	0.283131	6	166932284	0.583684	0.0607419	424896	6	167345772	1e-200	0.00924451	26280	0.0651643	1831.75	423.545
RNASET2 (eQTL)	Discovery phase	rs62436763	C	T	C	T	-0.651115	0.0421389	0.113484	0.118209	6	167022094	0.617519	0.0843841	424896	6	167435582	1e-200	0.0145123	23598	0.0785988	2012.82	423.545
RNASET2 (eQTL)	Discovery phase	rs62436764	A	G	A	G	0.83457	-0.2434	0.0425151	0.0317805	6	167042997	0.11373	0.15389	424896	6	167456485	1e-200	0.0224783	24309	0.0536633	1378.36	423.545
RNASET2 (eQTL)	Discovery phase	rs62437188	C	G	C	G	0.257687	-0.0269879	0.905999	0.0585322	6	167216459	0.815426	0.115614	424896	6	167629947	1.0532e-54	0.0165433	21452	0.0111838	242.605	423.545
RNASET2 (eQTL)	Discovery phase	rs62438721	G	A	G	A	-0.212203	-0.0472115	0.100225	0.147074	6	166773288	0.539441	0.0769345	424896	6	167186776	1.5472e-47	0.0146519	25827	0.0080562	209.741	423.545
RNASET2 (eQTL)	Discovery phase	rs637191	A	G	A	G	0.133542	0.00437934	0.102777	0.106982	6	166764245	0.96012	0.0875819	424896	6	167177733	1.4458e-18	0.0151859	23512	0.00327822	77.3243	423.545
RNASET2 (eQTL)	Discovery phase	rs6456141	C	A	C	A	0.567445	-0.0218778	0.245845	0.26462	6	166949107	0.722602	0.0616304	424896	6	167362595	1e-200	0.0103181	25331	0.106663	3024.24	423.545
RNASET2 (eQTL)	Discovery phase	rs6905928	T	C	T	C	0.0616093	-0.0544988	0.204062	0.260679	6	167400342	0.377336	0.061733	424896	6	167813830	1.0958e-08	0.0107797	26492	0.00123148	32.6622	423.545
RNASET2 (eQTL)	Discovery phase	rs6910826	T	G	T	G	0.0740201	0.00613728	0.153557	0.132313	6	166737442	0.938763	0.0798865	424896	6	167150930	7.4511e-10	0.0120237	26609	0.00142226	37.8959	423.545
RNASET2 (eQTL)	Discovery phase	rs6918212	G	A	G	A	-0.0763086	0.0339104	0.275381	0.284568	6	167236321	0.575839	0.0606114	424896	6	167649809	9.3941e-15	0.00984996	25826	0.00231853	60.0129	423.545
RNASET2 (eQTL)	Discovery phase	rs6921101	A	G	A	G	0.0728356	-0.0333698	0.585854	0.416352	6	167396283	0.550948	0.0559578	424896	6	167809771	2.7532e-11	0.0109373	17227	0.0025677	44.3425	423.545
RNASET2 (eQTL)	Discovery phase	rs6921573	C	T	C	T	0.150864	-0.177469	0.0379244	0.0280094	6	166852957	0.298469	0.170689	424896	6	167266445	1.0541e-09	0.024727	22413	0.0016581	37.2213	423.545
RNASET2 (eQTL)	Discovery phase	rs6933508	T	C	T	C	0.0862568	0.0490506	0.285167	0.281755	6	166912520	0.419701	0.0607859	424896	6	167326008	2.611e-19	0.00960105	26609	0.00302416	80.708	423.545
RNASET2 (eQTL)	Discovery phase	rs6936429	C	T	C	T	0.166631	-0.0364262	0.239429	0.299419	6	167208931	0.539939	0.0594322	424896	6	167622419	1.7949e-59	0.0102457	26156	0.0100112	264.481	423.545
RNASET2 (eQTL)	Discovery phase	rs73023528	T	G	T	G	0.789025	-0.20152	0.0147207	0.0156551	6	167119927	0.365984	0.222915	424896	6	167533415	3.7785e-76	0.0427251	18885	0.0177389	341.012	423.545
RNASET2 (eQTL)	Discovery phase	rs73039162	G	A	G	A	0.422066	0.198988	0.0636225	0.0559606	6	167092786	0.0895963	0.117222	424896	6	167506274	2.5418e-123	0.0178707	26280	0.0207841	557.758	423.545
RNASET2 (eQTL)	Discovery phase	rs74470212	C	T	C	T	0.438717	0.0840524	0.0235416	0.0136039	6	167133722	0.724361	0.238354	424896	6	167547210	1.6016e-45	0.0309807	22662	0.00877129	200.516	423.545
RNASET2 (eQTL)	Discovery phase	rs75430658	T	C	T	C	0.0840689	-0.057006	0.357011	0.380915	6	167403603	0.306004	0.0556893	424896	6	167817091	1.8475e-20	0.00906813	26488	0.00323429	85.9412	423.545
RNASET2 (eQTL)	Discovery phase	rs75701002	C	T	C	T	-0.647312	-0.0691193	0.0380288	0.0222687	6	167030430	0.708246	0.184706	424896	6	167443918	4.5998e-143	0.025418	21155	0.0297453	648.491	423.545
RNASET2 (eQTL)	Discovery phase	rs76533937	A	C	A	C	0.237081	0.236744	0.0349091	0.0198009	6	167147739	0.228613	0.196641	424896	6	167561227	5.4459e-21	0.0252206	23332	0.00377303	88.3581	423.545
RNASET2 (eQTL)	Discovery phase	rs76819516	C	T	C	T	0.29338	0.166166	0.0224592	0.0180946	6	166830277	0.432983	0.21192	424896	6	167243765	2.1297e-18	0.0335283	20259	0.00376513	76.5584	423.545
RNASET2 (eQTL)	Discovery phase	rs78015337	T	C	T	C	-0.0557163	0.0267865	0.454486	0.462066	6	166793883	0.622187	0.0543609	424896	6	167207371	8.8612e-09	0.00968777	21488	0.00153693	33.0732	423.545
RNASET2 (eQTL)	Discovery phase	rs78200817	T	C	T	C	0.526362	-0.0818845	0.0370737	0.0269189	6	166925129	0.626529	0.168273	424896	6	167338617	1.7924e-108	0.0237895	24748	0.0193977	489.511	423.545
RNASET2 (eQTL)	Discovery phase	rs78456519	T	C	T	C	0.184147	0.00454158	0.0331202	0.0216635	6	167413888	0.980574	0.186513	424896	6	167827376	9.0535e-12	0.0269974	21422	0.00216711	46.5203	423.545
RNASET2 (eQTL)	Discovery phase	rs80122654	C	T	C	T	0.367194	0.135963	0.0139925	0.0132929	6	166910682	0.577778	0.24426	424896	6	167324170	4.5806e-12	0.0530773	12864	0.00370668	47.8527	423.545
RNASET2 (eQTL)	Discovery phase	rs9364911	A	G	A	G	-0.0675525	0.0271374	0.314823	0.333158	6	167330985	0.637783	0.057641	424896	6	167744473	7.1781e-13	0.0094138	26156	0.00196484	51.4896	423.545
RNASET2 (eQTL)	Discovery phase	rs9366103	G	C	G	C	-0.33689	-0.192736	0.0219943	0.00894512	6	167195795	0.504915	0.289056	424896	6	167609283	3.6269e-13	0.0463474	10821	0.00485895	52.8257	423.545
RNASET2 (eQTL)	Discovery phase	rs9406258	T	C	T	C	0.0933882	-0.0118244	0.162293	0.215382	6	167462668	0.858655	0.0663971	424896	6	167874885	8.8717e-09	0.0162386	13947	0.0023658	33.0693	423.545
RNASET2 (eQTL)	Discovery phase	rs9457250	G	A	G	A	-0.563196	5.86886e-05	0.0522735	0.0516225	6	167013193	0.999624	0.124456	424896	6	167426681	3.5298e-149	0.0216506	21531	0.0304701	676.608	423.545
RNASET2 (pQTL)	Discovery phase	rs11159	A	G	A	G	-0.364064	0.0524533	0.0726989	0.0574071	6	166929653	0.656278	0.117857	424896	6	166929653	3.06902e-147	0.0140886	33962	0.0192828	667.72	209.578
RNASET2 (pQTL)	Discovery phase	rs112023841	T	C	T	C	0.396647	0.0557487	0.0117779	0.0113123	6	167040313	0.82846	0.257288	424896	6	167040313	2.92348e-31	0.0341074	33962	0.00396636	135.234	209.578
RNASET2 (pQTL)	Discovery phase	rs112613084	T	G	T	G	0.409055	0.0744993	0.0319274	0.00970245	6	167054722	0.788586	0.27783	424896	6	167054722	2.62966e-81	0.0214189	33962	0.0106252	364.707	209.578
RNASET2 (pQTL)	Discovery phase	rs116890917	T	C	T	C	-0.207793	0.154024	0.0232741	0.0498041	6	167233825	0.216167	0.124536	424896	6	167233825	3.59005e-16	0.0254909	33962	0.00195276	66.4456	209.578
RNASET2 (pQTL)	Discovery phase	rs117919146	A	G	A	G	-0.163899	0.0203649	0.0210665	0.0105737	6	167019572	0.9396	0.268765	424896	6	167019572	2.24037e-10	0.0258358	33962	0.00118359	40.2423	209.578
RNASET2 (pQTL)	Discovery phase	rs118143828	A	G	A	G	0.0999859	0.13787	0.0513843	0.0389146	6	167282872	0.326911	0.140633	424896	6	167282872	3.18083e-09	0.0168838	33962	0.00103156	35.068	209.578
RNASET2 (pQTL)	Discovery phase	rs12193095	A	G	A	G	-0.0893748	0.0685549	0.0713094	0.07027	6	166956162	0.518467	0.10617	424896	6	166956162	1.34906e-09	0.0147448	33962	0.00108066	36.739	209.578
RNASET2 (pQTL)	Discovery phase	rs143645302	A	G	A	G	0.156945	0.0409226	0.0292388	0.0197068	6	166867845	0.835562	0.197147	424896	6	166867845	7.49894e-13	0.0218891	33962	0.00151143	51.406	209.578
RNASET2 (pQTL)	Discovery phase	rs144734304	C	T	C	T	0.466343	-0.369233	0.0107546	0.00668097	6	167081977	0.267998	0.333338	424896	6	167081977	3.00193e-37	0.0365675	33962	0.00476598	162.628	209.578
RNASET2 (pQTL)	Discovery phase	rs145814949	G	A	G	A	0.278169	0.0814195	0.0172354	0.0249526	6	167192440	0.636568	0.172315	424896	6	167192440	8.74782e-22	0.029004	33962	0.00270106	91.9763	209.578
RNASET2 (pQTL)	Discovery phase	rs146119535	T	C	T	C	-0.421685	0.213132	0.010454	0.0113667	6	166899745	0.418701	0.263556	424896	6	166899745	8.14517e-27	0.039334	33962	0.00337271	114.925	209.578
RNASET2 (pQTL)	Discovery phase	rs148484957	G	T	G	T	0.320797	-0.164155	0.0161222	0.0491133	6	166844652	0.193162	0.126149	424896	6	166844652	4.35311e-27	0.0297629	33962	0.00340905	116.167	209.578
RNASET2 (pQTL)	Discovery phase	rs17518936	T	C	T	C	-0.0759198	-0.0239428	0.0967965	0.117685	6	166775094	0.776226	0.0842344	424896	6	166775094	1.49125e-09	0.0125585	33962	0.00107492	36.5434	209.578
RNASET2 (pQTL)	Discovery phase	rs17860854	A	G	A	G	0.414338	0.0443934	0.0116895	0.00919877	6	167137858	0.877063	0.286977	424896	6	167137858	6.93905e-34	0.0341456	33962	0.00431686	147.236	209.578
RNASET2 (pQTL)	Discovery phase	rs184380506	T	C	T	C	0.321824	-0.200649	0.0118475	0.0156575	6	167117624	0.367996	0.222886	424896	6	167117624	3.57767e-20	0.0349806	33962	0.00248604	84.6363	209.578
RNASET2 (pQTL)	Discovery phase	rs191535708	A	G	A	G	-0.189554	0.253846	0.0280307	0.04091	6	166890862	0.0658158	0.137984	424896	6	166890862	3.46099e-16	0.0232408	33962	0.00195488	66.5178	209.578
RNASET2 (pQTL)	Discovery phase	rs1967748	C	T	C	T	-0.164963	-0.0418642	0.037218	0.0305077	6	166989518	0.794008	0.160333	424896	6	166989518	4.49055e-16	0.0203042	33962	0.00193984	66.0048	209.578
RNASET2 (pQTL)	Discovery phase	rs204295	T	C	T	C	0.281918	-0.0905175	0.463696	0.470048	6	167087074	0.0958782	0.0543594	424896	6	167087074	1e-200	0.00742214	33962	0.0407498	1442.65	209.578
RNASET2 (pQTL)	Discovery phase	rs2346143	T	G	T	G	-0.0756389	-0.0430567	0.211337	0.216681	6	167211082	0.517548	0.066535	424896	6	167211082	5.55265e-17	0.00903221	33962	0.00206069	70.1256	209.578
RNASET2 (pQTL)	Discovery phase	rs2769343	T	C	T	C	0.321579	-0.144126	0.297982	0.31627	6	166946070	0.0138647	0.0585699	424896	6	166946070	1e-200	0.00808598	33962	0.0444988	1581.56	209.578
RNASET2 (pQTL)	Discovery phase	rs3093006	A	G	A	G	0.312968	-0.0958626	0.129726	0.0750762	6	167137964	0.351576	0.102908	424896	6	167137964	1.2942e-178	0.0109827	33962	0.0233521	812	209.578
RNASET2 (pQTL)	Discovery phase	rs3093007	C	T	C	T	-0.0689977	0.0483467	0.188535	0.142697	6	167136287	0.53075	0.077125	424896	6	167136287	3.32047e-13	0.00947679	33962	0.00155839	53.0055	209.578
RNASET2 (pQTL)	Discovery phase	rs3093010	A	C	A	C	-0.0976686	-0.0982799	0.317502	0.411311	6	167135119	0.0764276	0.055469	424896	6	167135119	3.67198e-35	0.00789387	33962	0.00448728	153.075	209.578
RNASET2 (pQTL)	Discovery phase	rs3093012	G	A	G	A	0.135275	-0.0178368	0.575835	0.592369	6	167134793	0.750357	0.0560609	424896	6	167134793	4.29042e-74	0.00742857	33962	0.00966967	331.588	209.578
RNASET2 (pQTL)	Discovery phase	rs34195114	C	G	C	G	-0.206941	-0.0765057	0.0519551	0.0759387	6	166771474	0.460367	0.103632	424896	6	166771474	2.93224e-36	0.0164578	33962	0.00463382	158.097	209.578
RNASET2 (pQTL)	Discovery phase	rs35020982	C	T	C	T	0.0918804	0.0432871	0.138832	0.153512	6	167247651	0.56599	0.0754173	424896	6	167247651	6.81711e-18	0.0106615	33962	0.00218206	74.2649	209.578
RNASET2 (pQTL)	Discovery phase	rs35266853	A	G	A	G	-0.0791417	-0.105003	0.0706819	0.0526434	6	167359381	0.38918	0.12194	424896	6	167359381	3.35568e-08	0.0143326	33962	0.00089697	30.4884	209.578
RNASET2 (pQTL)	Discovery phase	rs3777727	G	A	G	A	0.286523	-0.193459	0.074411	0.168962	6	166945857	0.00942823	0.0745186	424896	6	166945857	1.29271e-90	0.014194	33962	0.011856	407.459	209.578
RNASET2 (pQTL)	Discovery phase	rs3798304	G	C	G	C	0.114572	0.00226636	0.263478	0.239757	6	166949946	0.971679	0.0638365	424896	6	166949946	1.10662e-42	0.00836673	33962	0.00549112	187.508	209.578
RNASET2 (pQTL)	Discovery phase	rs41269597	C	G	C	G	-0.282591	0.115345	0.0537424	0.0208248	6	166934185	0.543579	0.189897	424896	6	166934185	1.57e-66	0.0164007	33962	0.008666	296.87	209.578
RNASET2 (pQTL)	Discovery phase	rs41401944	T	C	T	C	-0.153575	0.0355761	0.0504161	0.0680435	6	167128350	0.743623	0.108776	424896	6	167128350	2.61818e-19	0.0170949	33962	0.00237074	80.7016	209.578
RNASET2 (pQTL)	Discovery phase	rs62436400	G	C	G	C	-0.0657353	-0.0302019	0.317609	0.285749	6	166899656	0.623349	0.0614972	424896	6	166899656	1.17598e-14	0.00851645	33962	0.00175116	59.5737	209.578
RNASET2 (pQTL)	Discovery phase	rs62436763	C	T	C	T	-0.191844	0.0421389	0.120407	0.118209	6	167022094	0.617519	0.0843841	424896	6	167022094	9.70063e-62	0.0115707	33962	0.00802939	274.885	209.578
RNASET2 (pQTL)	Discovery phase	rs684772	A	T	A	T	0.155071	0.0100071	0.0309674	0.0179863	6	166760141	0.960991	0.204604	424896	6	166760141	4.99919e-13	0.0214622	33962	0.0015348	52.202	209.578
RNASET2 (pQTL)	Discovery phase	rs6921573	C	T	C	T	0.118149	-0.177469	0.0437224	0.0280094	6	166852957	0.298469	0.170689	424896	6	166852957	4.25275e-09	0.0201138	33962	0.00101493	34.5022	209.578
RNASET2 (pQTL)	Discovery phase	rs6937028	C	T	C	T	0.0519821	0.034837	0.68211	0.590197	6	166897654	0.528034	0.0552084	424896	6	166897654	6.28348e-11	0.00795219	33962	0.00125659	42.7276	209.578
RNASET2 (pQTL)	Discovery phase	rs74868265	G	C	G	C	0.070568	-0.0708678	0.110565	0.0821472	6	167224263	0.471839	0.0984973	424896	6	167224263	1.43651e-09	0.0116616	33962	0.00107706	36.6162	209.578
RNASET2 (pQTL)	Discovery phase	rs7757189	A	G	A	G	0.103811	0.146731	0.0599239	0.046533	6	167348999	0.255931	0.129158	424896	6	167348999	2.01465e-11	0.0154827	33962	0.00132198	44.9539	209.578
RNASET2 (pQTL)	Discovery phase	rs78200817	T	C	T	C	0.263469	-0.0818845	0.051381	0.0269189	6	166925129	0.626529	0.168273	424896	6	166925129	3.47616e-56	0.0166826	33962	0.00729055	249.405	209.578
RNASET2 (pQTL)	Discovery phase	rs80122654	C	T	C	T	0.295246	0.135963	0.0173429	0.0132929	6	166910682	0.577778	0.24426	424896	6	166910682	9.87416e-26	0.0281525	33962	0.00322802	109.979	209.578
RNASET2 (pQTL)	Discovery phase	rs9347197	G	T	G	T	-0.0581798	-0.0423056	0.501364	0.557016	6	167317107	0.436431	0.0543611	424896	6	167317107	2.5171e-15	0.00735265	33962	0.00184019	62.6082	209.578
RNASET2 (pQTL)	Discovery phase	rs9406258	T	C	T	C	0.0683572	-0.0118244	0.182365	0.215382	6	167462668	0.858655	0.0663971	424896	6	167462668	1.02209e-10	0.0105756	33962	0.00122866	41.7766	209.578
RNASET2 (pQTL)	Discovery phase	rs9505730	A	G	A	G	0.0724371	-0.115363	0.167739	0.192002	6	167487890	0.0965962	0.0694295	424896	6	167487890	4.17503e-10	0.0115949	33962	0.00114788	39.0268	209.578
RNASET2 (eQTL)	Replication phase	rs1099654	G	A	G	A	-0.055944	0.0015	0.573594	0.515629	6	167231951	0.9284	0.0165	395640	6	167231951	1.9101e-10	0.00878476	26490	0.00152862	40.5522	472.485
RNASET2 (eQTL)	Replication phase	rs111305875	G	T	G	T	0.517375	-0.0258	0.0357013	0.0405551	6	167511586	0.4987	0.0381	395640	6	167511586	2.9905e-101	0.0242188	24761	0.0180969	456.32	472.485
RNASET2 (eQTL)	Replication phase	rs112613084	T	G	T	G	0.740257	0.0315	0.0218464	0.0285244	6	167468210	0.723	0.0889	395640	6	167468210	1.1377e-87	0.0372952	16822	0.0228838	393.92	472.485
RNASET2 (eQTL)	Replication phase	rs113626729	A	G	A	G	-0.313543	-0.0017	0.0477857	0.0634024	6	167705263	0.9583	0.0333	395640	6	167705263	1.6981e-42	0.0229493	20864	0.00886724	186.643	472.485
RNASET2 (eQTL)	Replication phase	rs116890917	T	C	T	C	-0.574013	-0.0333	0.0258751	0.0273399	6	167647313	0.3909	0.0388	395640	6	167647313	1.0853e-37	0.0447336	9913	0.0163386	164.622	472.485
RNASET2 (eQTL)	Replication phase	rs117919146	A	G	A	G	-0.50059	0.0586	0.0164472	0.0193811	6	167433060	0.4804	0.0831	395640	6	167433060	8.7039e-40	0.037922	21493	0.00804224	174.237	472.485
RNASET2 (eQTL)	Replication phase	rs117974082	T	G	T	G	0.309011	0.4754	0.0171534	0.0233675	6	167687621	0.1338	0.3171	395640	6	167687621	4.8759e-14	0.041009	17635	0.00320936	56.7728	472.485
RNASET2 (eQTL)	Replication phase	rs118180337	A	G	A	G	-0.341651	0.0072	0.0141328	0.0201828	6	167310401	0.8993	0.0569	395640	6	167310401	9.206e-12	0.0501072	14293	0.00324214	46.4841	472.485
RNASET2 (eQTL)	Replication phase	rs11965416	C	G	C	G	0.0680825	-0.0257	0.820679	0.149243	6	167620204	0.2274	0.0213	395640	6	167620204	1.8438e-09	0.0113259	26486	0.00136243	36.1318	472.485
RNASET2 (eQTL)	Replication phase	rs11969850	C	A	C	A	0.285162	-0.0284	0.0213896	0.0401202	6	167599880	0.9158	0.2683	395640	6	167599880	1.5583e-12	0.0403381	14680	0.00339274	49.9682	472.485
RNASET2 (eQTL)	Replication phase	rs12193095	A	G	A	G	-0.533504	0.0276	0.065658	0.0724859	6	167369650	0.4074	0.0333	395640	6	167369650	3.0183e-191	0.0180859	24917	0.0337435	870.08	472.485
RNASET2 (eQTL)	Replication phase	rs12212379	G	A	G	A	-0.59899	0.0867	0.0266967	0.0340311	6	167474118	0.09651	0.0522	395640	6	167474118	4.1222e-82	0.0312068	19759	0.0183043	368.38	472.485
RNASET2 (eQTL)	Replication phase	rs13215796	G	A	G	A	0.086351	0.005	0.253223	0.263825	6	167715424	0.7738	0.0174	395640	6	167715424	4.6193e-18	0.00996836	26609	0.00281213	75.0333	472.485
RNASET2 (eQTL)	Replication phase	rs142493912	G	A	G	A	-0.510027	-0.0076	0.0252359	0.0265229	6	167487498	0.9048	0.0636	395640	6	167487498	1.3974e-58	0.0316057	20348	0.0126361	260.384	472.485
RNASET2 (eQTL)	Replication phase	rs143645302	A	G	A	G	0.364986	-0.0247	0.0304089	0.0277885	6	167281333	0.6933	0.0626	395640	6	167281333	3.3906e-45	0.0258705	25338	0.00779422	199.026	472.485
RNASET2 (eQTL)	Replication phase	rs144734304	C	T	C	T	0.681687	0.0351	0.0126286	0.0104435	6	167495465	0.7408	0.106	395640	6	167495465	8.9435e-29	0.061246	10690	0.011456	123.86	472.485
RNASET2 (eQTL)	Replication phase	rs145814949	G	A	G	A	0.528025	-0.1146	0.0180189	0.0182147	6	167605928	0.04163	0.0563	395640	6	167605928	4.4594e-12	0.0762833	4856	0.0097703	47.893	472.485
RNASET2 (eQTL)	Replication phase	rs146533271	A	G	A	G	0.250111	-0.0272	0.0670564	0.0637773	6	167308100	0.3252	0.0277	395640	6	167308100	9.7562e-40	0.0189591	22235	0.00776613	174.016	472.485
RNASET2 (eQTL)	Replication phase	rs149305758	C	A	C	A	0.763007	-0.1012	0.0136859	0.0162461	6	167277610	0.335	0.105	395640	6	167277610	2.356e-18	0.0873105	4859	0.015474	76.3387	472.485
RNASET2 (eQTL)	Replication phase	rs150112	C	T	C	T	-0.595627	0.0361	0.446766	0.485234	6	167509878	0.02854	0.0165	395640	6	167509878	1e-200	0.00871919	26609	0.149208	4666.21	472.485
RNASET2 (eQTL)	Replication phase	rs191535708	A	G	A	G	-0.358512	-0.034	0.0328002	0.0291234	6	167304350	0.4346	0.0435	395640	6	167304350	3.1293e-30	0.0313796	16006	0.00808914	130.514	472.485
RNASET2 (eQTL)	Replication phase	rs191705650	A	G	A	G	-0.513582	0.1517	0.017971	0.0108444	6	167690916	0.09942	0.0921	395640	6	167690916	3.2143e-35	0.0414741	16471	0.00922404	153.325	472.485
RNASET2 (eQTL)	Replication phase	rs1967748	C	T	C	T	-0.728899	0.0789	0.0262768	0.0355127	6	167403006	0.122	0.0511	395640	6	167403006	1.0065e-121	0.0310679	20246	0.0264681	550.388	472.485
RNASET2 (eQTL)	Replication phase	rs2054	T	C	T	C	-0.239045	0.0074	0.0187649	0.0275695	6	167717123	0.9045	0.062	395640	6	167717123	2.8712e-09	0.0402521	16760	0.00209989	35.2639	472.485
RNASET2 (eQTL)	Replication phase	rs2072640	T	G	T	G	0.157392	-0.0022	0.920037	0.213641	6	167188463	0.9398	0.0288	395640	6	167188463	7.02e-23	0.0159826	26606	0.0036317	96.9699	472.485
RNASET2 (eQTL)	Replication phase	rs2981972	G	T	G	T	0.108066	0.0087	0.612272	0.476296	6	167714108	0.6159	0.0173	395640	6	167714108	1.1915e-25	0.0103218	19769	0.0055142	109.604	472.485
RNASET2 (eQTL)	Replication phase	rs3093010	A	C	A	C	-0.279285	0.0096	0.342873	0.33823	6	167548607	0.5652	0.0167	395640	6	167548607	1e-200	0.00913229	26609	0.0339552	935.201	472.485
RNASET2 (eQTL)	Replication phase	rs3093012	A	G	A	G	-0.192273	0.0175	0.596276	0.367099	6	167548281	0.3022	0.017	395640	6	167548281	5.0035e-100	0.00905652	25323	0.0174878	450.69	472.485
RNASET2 (eQTL)	Replication phase	rs34179446	T	A	T	A	-0.114751	0.033	0.0592865	0.0504848	6	167165873	0.2764	0.0303	395640	6	167165873	4.4377e-10	0.0183966	26490	0.00146661	38.9047	472.485
RNASET2 (eQTL)	Replication phase	rs376503	T	C	T	C	-0.115264	-0.0128	0.293284	0.28916	6	167687369	0.4782	0.0181	395640	6	167687369	2.8065e-28	0.0104522	22081	0.00547729	121.599	472.485
RNASET2 (eQTL)	Replication phase	rs3777727	G	A	G	A	0.638419	-0.0507	0.899661	0.0749504	6	167359345	0.7821	0.1833	395640	6	167359345	1e-200	0.014612	25942	0.0685416	1908.8	472.485
RNASET2 (eQTL)	Replication phase	rs41401944	T	C	T	C	-0.480204	0.0283	0.0541757	0.0567408	6	167541838	0.3933	0.0332	395640	6	167541838	9.9853e-137	0.0192946	26211	0.0230862	619.365	472.485
RNASET2 (eQTL)	Replication phase	rs41463945	C	T	C	T	0.582118	-0.0854	0.0595705	0.0847694	6	167544907	0.03506	0.0405	395640	6	167544907	1e-200	0.0189089	24962	0.0365786	947.665	472.485
RNASET2 (eQTL)	Replication phase	rs4709137	T	C	T	C	0.235139	-0.0476	0.0286867	0.113943	6	167271053	0.1677	0.0345	395640	6	167271053	9.148e-11	0.0362842	13630	0.00307174	41.9907	472.485
RNASET2 (eQTL)	Replication phase	rs4710126	T	C	T	C	0.122923	-0.0114	0.321832	0.361709	6	167275895	0.5	0.017	395640	6	167275895	3.1503e-28	0.011157	18404	0.0065525	121.374	472.485
RNASET2 (eQTL)	Replication phase	rs55984088	A	G	A	G	0.368407	-0.0667	0.0134986	0.0103722	6	167075871	0.5319	0.1067	395640	6	167075871	6.344e-11	0.056371	11816	0.00360169	42.7042	472.485
RNASET2 (eQTL)	Replication phase	rs56159202	G	T	G	T	0.14611	-0.0306	0.0505294	0.0549393	6	167738110	0.2847	0.0286	395640	6	167738110	2.4686e-13	0.0199585	26163	0.00204423	53.5886	472.485
RNASET2 (eQTL)	Replication phase	rs60913241	G	C	G	C	0.232789	-0.1675	0.0204341	0.0307349	6	167320071	0.071	0.0928	395640	6	167320071	3.1875e-12	0.033402	22389	0.00216472	48.5668	472.485
RNASET2 (eQTL)	Replication phase	rs62436418	C	T	C	T	0.39567	-0.0036	0.334551	0.314467	6	167345772	0.8463	0.0185	395640	6	167345772	1e-200	0.00924451	26280	0.0651643	1831.75	472.485
RNASET2 (eQTL)	Replication phase	rs62436763	C	T	C	T	-0.651115	0.0366	0.113484	0.120778	6	167435582	0.1651	0.0264	395640	6	167435582	1e-200	0.0145123	23598	0.0785988	2012.82	472.485
RNASET2 (eQTL)	Replication phase	rs62436764	A	G	A	G	0.83457	-0.0225	0.0425151	0.0417151	6	167456485	0.6523	0.0499	395640	6	167456485	1e-200	0.0224783	24309	0.0536633	1378.36	472.485
RNASET2 (eQTL)	Replication phase	rs62437188	C	G	C	G	0.257687	-0.066	0.905999	0.0730705	6	167629947	0.0634	0.0355	395640	6	167629947	1.0532e-54	0.0165433	21452	0.0111838	242.605	472.485
RNASET2 (eQTL)	Replication phase	rs62438721	G	A	G	A	-0.212203	0.0172	0.100225	0.111431	6	167186776	0.4739	0.024	395640	6	167186776	1.5472e-47	0.0146519	25827	0.0080562	209.741	472.485
RNASET2 (eQTL)	Replication phase	rs637191	A	G	A	G	0.133542	0.0306	0.102777	0.137422	6	167177733	0.2293	0.0254	395640	6	167177733	1.4458e-18	0.0151859	23512	0.00327822	77.3243	472.485
RNASET2 (eQTL)	Replication phase	rs6456141	C	A	C	A	0.567445	0.0181	0.245845	0.243937	6	167362595	0.7669	0.0612	395640	6	167362595	1e-200	0.0103181	25331	0.106663	3024.24	472.485
RNASET2 (eQTL)	Replication phase	rs6905928	T	C	T	C	0.0616093	-0.0096	0.204062	0.227449	6	167813830	0.604	0.0185	395640	6	167813830	1.0958e-08	0.0107797	26492	0.00123148	32.6622	472.485
RNASET2 (eQTL)	Replication phase	rs6910826	T	G	T	G	0.0740201	-0.0243	0.153557	0.158427	6	167150930	0.3078	0.0238	395640	6	167150930	7.4511e-10	0.0120237	26609	0.00142226	37.8959	472.485
RNASET2 (eQTL)	Replication phase	rs6918212	G	A	G	A	-0.0763086	0.0231	0.275381	0.389998	6	167649809	0.2041	0.0182	395640	6	167649809	9.3941e-15	0.00984996	25826	0.00231853	60.0129	472.485
RNASET2 (eQTL)	Replication phase	rs6921101	A	G	A	G	0.0728356	-0.0005	0.585854	0.553717	6	167809771	0.9751	0.0171	395640	6	167809771	2.7532e-11	0.0109373	17227	0.0025677	44.3425	472.485
RNASET2 (eQTL)	Replication phase	rs6921573	C	T	C	T	0.150864	0.0324	0.0379244	0.0835231	6	167266445	0.5049	0.0486	395640	6	167266445	1.0541e-09	0.024727	22413	0.0016581	37.2213	472.485
RNASET2 (eQTL)	Replication phase	rs6933508	T	C	T	C	0.0862568	-0.0131	0.285167	0.256926	6	167326008	0.481	0.0185	395640	6	167326008	2.611e-19	0.00960105	26609	0.00302416	80.708	472.485
RNASET2 (eQTL)	Replication phase	rs6936429	C	T	C	T	0.166631	-0.0154	0.239429	0.296246	6	167622419	0.3876	0.0178	395640	6	167622419	1.7949e-59	0.0102457	26156	0.0100112	264.481	472.485
RNASET2 (eQTL)	Replication phase	rs71571468	G	A	G	A	0.711948	-0.0905	0.668495	0.392103	6	167368757	0.3613	0.0991	395640	6	167368757	1e-200	0.0106069	20054	0.183443	4504.77	472.485
RNASET2 (eQTL)	Replication phase	rs73023528	T	G	T	G	0.789025	-0.0513	0.0147207	0.0125553	6	167533415	0.4745	0.0718	395640	6	167533415	3.7785e-76	0.0427251	18885	0.0177389	341.012	472.485
RNASET2 (eQTL)	Replication phase	rs73039162	G	A	G	A	0.422066	-0.0099	0.0636225	0.0531559	6	167506274	0.7828	0.0358	395640	6	167506274	2.5418e-123	0.0178707	26280	0.0207841	557.758	472.485
RNASET2 (eQTL)	Replication phase	rs74470212	C	T	C	T	0.438717	-0.0109	0.0235416	0.0360475	6	167547210	0.8715	0.0674	395640	6	167547210	1.6016e-45	0.0309807	22662	0.00877129	200.516	472.485
RNASET2 (eQTL)	Replication phase	rs75430658	T	C	T	C	0.0840689	-0.0119	0.357011	0.292071	6	167817091	0.4881	0.0171	395640	6	167817091	1.8475e-20	0.00906813	26488	0.00323429	85.9412	472.485
RNASET2 (eQTL)	Replication phase	rs75701002	C	T	C	T	-0.647312	0.1313	0.0380288	0.037001	6	167443918	0.01986	0.0564	395640	6	167443918	4.5998e-143	0.025418	21155	0.0297453	648.491	472.485
RNASET2 (eQTL)	Replication phase	rs76533937	A	C	A	C	0.237081	-0.0334	0.0349091	0.0472693	6	167561227	0.5287	0.053	395640	6	167561227	5.4459e-21	0.0252206	23332	0.00377303	88.3581	472.485
RNASET2 (eQTL)	Replication phase	rs76819516	C	T	C	T	0.29338	0.0004	0.0224592	0.0412531	6	167243765	0.9951	0.0641	395640	6	167243765	2.1297e-18	0.0335283	20259	0.00376513	76.5584	472.485
RNASET2 (eQTL)	Replication phase	rs78015337	T	C	T	C	-0.0557163	-0.028	0.454486	0.483541	6	167207371	0.0875	0.0164	395640	6	167207371	8.8612e-09	0.00968777	21488	0.00153693	33.0732	472.485
RNASET2 (eQTL)	Replication phase	rs78200817	T	C	T	C	0.526362	-0.0364	0.0370737	0.0476915	6	167338617	0.4966	0.0536	395640	6	167338617	1.7924e-108	0.0237895	24748	0.0193977	489.511	472.485
RNASET2 (eQTL)	Replication phase	rs78456519	T	C	T	C	0.184147	-0.0634	0.0331202	0.046506	6	167827376	0.28	0.0587	395640	6	167827376	9.0535e-12	0.0269974	21422	0.00216711	46.5203	472.485
RNASET2 (eQTL)	Replication phase	rs80122654	C	T	C	T	0.367194	-0.0896	0.0139925	0.0166391	6	167324170	0.2531	0.0784	395640	6	167324170	4.5806e-12	0.0530773	12864	0.00370668	47.8527	472.485
RNASET2 (eQTL)	Replication phase	rs9364911	A	G	A	G	-0.0675525	0.0039	0.314823	0.373554	6	167744473	0.8223	0.0173	395640	6	167744473	7.1781e-13	0.0094138	26156	0.00196484	51.4896	472.485
RNASET2 (eQTL)	Replication phase	rs9366091	T	C	T	C	0.513305	-0.0787	0.0368734	0.0468434	6	167544439	0.1002	0.0479	395640	6	167544439	5.9866e-102	0.0239441	24557	0.0183707	459.533	472.485
RNASET2 (eQTL)	Replication phase	rs9366103	G	C	G	C	-0.33689	0.0475	0.0219943	0.0103715	6	167609283	0.6116	0.0935	395640	6	167609283	3.6269e-13	0.0463474	10821	0.00485895	52.8257	472.485
RNASET2 (eQTL)	Replication phase	rs9406258	T	C	T	C	0.0933882	-0.0258	0.162293	0.187888	6	167874885	0.2223	0.0211	395640	6	167874885	8.8717e-09	0.0162386	13947	0.0023658	33.0693	472.485
RNASET2 (eQTL)	Replication phase	rs9457250	G	A	G	A	-0.563196	0.0541	0.0522735	0.0615153	6	167426681	0.16	0.0385	395640	6	167426681	3.5298e-149	0.0216506	21531	0.0304701	676.608	472.485
RNASET2 (pQTL)	Replication phase	rs11159	A	G	A	G	-0.364064	0.0484	0.0726989	0.0577199	6	167343141	0.1717	0.0354	395640	6	166929653	3.06902e-147	0.0140886	33962	0.0192828	667.72	197.393
RNASET2 (pQTL)	Replication phase	rs112023841	T	C	T	C	0.396647	0.0118	0.0117779	0.0109333	6	167453801	0.8858	0.0821	395640	6	167040313	2.92348e-31	0.0341074	33962	0.00396636	135.234	197.393
RNASET2 (pQTL)	Replication phase	rs112613084	T	G	T	G	0.409055	0.0315	0.0319274	0.0285244	6	167468210	0.723	0.0889	395640	6	167054722	2.62966e-81	0.0214189	33962	0.0106252	364.707	197.393
RNASET2 (pQTL)	Replication phase	rs116890917	T	C	T	C	-0.207793	-0.0333	0.0232741	0.0273399	6	167647313	0.3909	0.0388	395640	6	167233825	3.59005e-16	0.0254909	33962	0.00195276	66.4456	197.393
RNASET2 (pQTL)	Replication phase	rs117919146	A	G	A	G	-0.163899	0.0586	0.0210665	0.0193811	6	167433060	0.4804	0.0831	395640	6	167019572	2.24037e-10	0.0258358	33962	0.00118359	40.2423	197.393
RNASET2 (pQTL)	Replication phase	rs118143828	A	G	A	G	0.0999859	-0.006	0.0513843	0.050734	6	167696360	0.891	0.0441	395640	6	167282872	3.18083e-09	0.0168838	33962	0.00103156	35.068	197.393
RNASET2 (pQTL)	Replication phase	rs12193095	A	G	A	G	-0.0893748	0.0276	0.0713094	0.0724859	6	167369650	0.4074	0.0333	395640	6	166956162	1.34906e-09	0.0147448	33962	0.00108066	36.739	197.393
RNASET2 (pQTL)	Replication phase	rs143645302	A	G	A	G	0.156945	-0.0247	0.0292388	0.0277885	6	167281333	0.6933	0.0626	395640	6	166867845	7.49894e-13	0.0218891	33962	0.00151143	51.406	197.393
RNASET2 (pQTL)	Replication phase	rs144734304	C	T	C	T	0.466343	0.0351	0.0107546	0.0104435	6	167495465	0.7408	0.106	395640	6	167081977	3.00193e-37	0.0365675	33962	0.00476598	162.628	197.393
RNASET2 (pQTL)	Replication phase	rs145814949	G	A	G	A	0.278169	-0.1146	0.0172354	0.0182147	6	167605928	0.04163	0.0563	395640	6	167192440	8.74782e-22	0.029004	33962	0.00270106	91.9763	197.393
RNASET2 (pQTL)	Replication phase	rs146119535	T	C	T	C	-0.421685	0.1198	0.010454	0.0110674	6	167313233	0.1206	0.0772	395640	6	166899745	8.14517e-27	0.039334	33962	0.00337271	114.925	197.393
RNASET2 (pQTL)	Replication phase	rs148484957	G	T	G	T	0.320797	-0.0244	0.0161222	0.0715068	6	167258140	0.4972	0.036	395640	6	166844652	4.35311e-27	0.0297629	33962	0.00340905	116.167	197.393
RNASET2 (pQTL)	Replication phase	rs148509823	A	G	A	G	-0.183654	0.0511	0.0576344	0.0574035	6	167589290	0.8068	0.2088	395640	6	167175802	2.13059e-30	0.0160277	33962	0.00385114	131.29	197.393
RNASET2 (pQTL)	Replication phase	rs17518936	T	C	T	C	-0.0759198	0.015	0.0967965	0.0979024	6	167188582	0.5701	0.0264	395640	6	166775094	1.49125e-09	0.0125585	33962	0.00107492	36.5434	197.393
RNASET2 (pQTL)	Replication phase	rs17860854	A	G	A	G	0.414338	-0.1656	0.0116895	0.0119421	6	167551346	0.0654	0.0899	395640	6	167137858	6.93905e-34	0.0341456	33962	0.00431686	147.236	197.393
RNASET2 (pQTL)	Replication phase	rs184380506	T	C	T	C	0.321824	-0.0509	0.0118475	0.0125019	6	167531112	0.478	0.0718	395640	6	167117624	3.57767e-20	0.0349806	33962	0.00248604	84.6363	197.393
RNASET2 (pQTL)	Replication phase	rs189853938	A	G	A	G	0.248142	-0.6115	0.0127328	0.0122032	6	167340001	0.2109	0.4888	395640	6	166926513	9.80167e-12	0.0364412	33962	0.00136342	46.3649	197.393
RNASET2 (pQTL)	Replication phase	rs191535708	A	G	A	G	-0.189554	-0.034	0.0280307	0.0291234	6	167304350	0.4346	0.0435	395640	6	166890862	3.46099e-16	0.0232408	33962	0.00195488	66.5178	197.393
RNASET2 (pQTL)	Replication phase	rs1967748	C	T	C	T	-0.164963	0.0789	0.037218	0.0355127	6	167403006	0.122	0.0511	395640	6	166989518	4.49055e-16	0.0203042	33962	0.00193984	66.0048	197.393
RNASET2 (pQTL)	Replication phase	rs204295	T	C	T	C	0.281918	-0.0402	0.463696	0.464122	6	167500562	0.01388	0.0163	395640	6	167087074	1e-200	0.00742214	33962	0.0407498	1442.65	197.393
RNASET2 (pQTL)	Replication phase	rs2346143	T	G	T	G	-0.0756389	0.0221	0.211337	0.287029	6	167624570	0.2595	0.0196	395640	6	167211082	5.55265e-17	0.00903221	33962	0.00206069	70.1256	197.393
RNASET2 (pQTL)	Replication phase	rs2769343	T	C	T	C	0.321579	-0.0519	0.297982	0.35775	6	167359558	0.003098	0.0176	395640	6	166946070	1e-200	0.00808598	33962	0.0444988	1581.56	197.393
RNASET2 (pQTL)	Replication phase	rs3093006	A	G	A	G	0.312968	-0.0808	0.129726	0.121866	6	167551452	0.0132	0.0326	395640	6	167137964	1.2942e-178	0.0109827	33962	0.0233521	812	197.393
RNASET2 (pQTL)	Replication phase	rs3093007	C	T	C	T	-0.0689977	-0.0047	0.188535	0.159979	6	167549775	0.842	0.0238	395640	6	167136287	3.32047e-13	0.00947679	33962	0.00155839	53.0055	197.393
RNASET2 (pQTL)	Replication phase	rs3093010	A	C	A	C	-0.0976686	0.0096	0.317502	0.33823	6	167548607	0.5652	0.0167	395640	6	167135119	3.67198e-35	0.00789387	33962	0.00448728	153.075	197.393
RNASET2 (pQTL)	Replication phase	rs3093012	G	A	G	A	0.135275	-0.0175	0.575835	0.632901	6	167548281	0.3022	0.017	395640	6	167134793	4.29042e-74	0.00742857	33962	0.00966967	331.588	197.393
RNASET2 (pQTL)	Replication phase	rs34195114	C	G	C	G	-0.206941	0.0282	0.0519551	0.0553887	6	167184962	0.3836	0.0323	395640	6	166771474	2.93224e-36	0.0164578	33962	0.00463382	158.097	197.393
RNASET2 (pQTL)	Replication phase	rs35020982	C	T	C	T	0.0918804	-0.0124	0.138832	0.166613	6	167661139	0.5822	0.0225	395640	6	167247651	6.81711e-18	0.0106615	33962	0.00218206	74.2649	197.393
RNASET2 (pQTL)	Replication phase	rs35266853	A	G	A	G	-0.0791417	0.021	0.0706819	0.0675319	6	167772869	0.5841	0.0383	395640	6	167359381	3.35568e-08	0.0143326	33962	0.00089697	30.4884	197.393
RNASET2 (pQTL)	Replication phase	rs3777727	G	A	G	A	0.286523	-0.0507	0.074411	0.0749504	6	167359345	0.7821	0.1833	395640	6	166945857	1.29271e-90	0.014194	33962	0.011856	407.459	197.393
RNASET2 (pQTL)	Replication phase	rs3798304	G	C	G	C	0.114572	-0.0387	0.263478	0.266001	6	167363434	0.0431	0.0192	395640	6	166949946	1.10662e-42	0.00836673	33962	0.00549112	187.508	197.393
RNASET2 (pQTL)	Replication phase	rs406385	C	T	C	T	-0.0518971	-0.0653	0.739414	0.793538	6	167627272	0.3897	0.0759	395640	6	167213784	1.35167e-09	0.00856227	33962	0.00108055	36.7352	197.393
RNASET2 (pQTL)	Replication phase	rs41269597	C	G	C	G	-0.282591	0.0917	0.0537424	0.0889212	6	167347673	0.0531	0.0474	395640	6	166934185	1.57e-66	0.0164007	33962	0.008666	296.87	197.393
RNASET2 (pQTL)	Replication phase	rs41401944	T	C	T	C	-0.153575	0.0283	0.0504161	0.0567408	6	167541838	0.3933	0.0332	395640	6	167128350	2.61818e-19	0.0170949	33962	0.00237074	80.7016	197.393
RNASET2 (pQTL)	Replication phase	rs62436400	G	C	G	C	-0.0657353	0.0321	0.317609	0.314661	6	167313144	0.09641	0.0193	395640	6	166899656	1.17598e-14	0.00851645	33962	0.00175116	59.5737	197.393
RNASET2 (pQTL)	Replication phase	rs62436763	C	T	C	T	-0.191844	0.0366	0.120407	0.120778	6	167435582	0.1651	0.0264	395640	6	167022094	9.70063e-62	0.0115707	33962	0.00802939	274.885	197.393
RNASET2 (pQTL)	Replication phase	rs684772	A	T	A	T	0.155071	0.0353	0.0309674	0.0389207	6	167173629	0.54	0.0576	395640	6	166760141	4.99919e-13	0.0214622	33962	0.0015348	52.202	197.393
RNASET2 (pQTL)	Replication phase	rs6921573	C	T	C	T	0.118149	0.0324	0.0437224	0.0835231	6	167266445	0.5049	0.0486	395640	6	166852957	4.25275e-09	0.0201138	33962	0.00101493	34.5022	197.393
RNASET2 (pQTL)	Replication phase	rs6937028	C	T	C	T	0.0519821	0.0192	0.68211	0.721231	6	167311142	0.2563	0.0169	395640	6	166897654	6.28348e-11	0.00795219	33962	0.00125659	42.7276	197.393
RNASET2 (pQTL)	Replication phase	rs74868265	G	C	G	C	0.070568	-0.0743	0.110565	0.106395	6	167637751	0.01795	0.0314	395640	6	167224263	1.43651e-09	0.0116616	33962	0.00107706	36.6162	197.393
RNASET2 (pQTL)	Replication phase	rs7757189	A	G	A	G	0.103811	-0.0021	0.0599239	0.057397	6	167762487	0.9587	0.0398	395640	6	167348999	2.01465e-11	0.0154827	33962	0.00132198	44.9539	197.393
RNASET2 (pQTL)	Replication phase	rs78200817	T	C	T	C	0.263469	-0.0364	0.051381	0.0476915	6	167338617	0.4966	0.0536	395640	6	166925129	3.47616e-56	0.0166826	33962	0.00729055	249.405	197.393
RNASET2 (pQTL)	Replication phase	rs80122654	C	T	C	T	0.295246	-0.0896	0.0173429	0.0166391	6	167324170	0.2531	0.0784	395640	6	166910682	9.87416e-26	0.0281525	33962	0.00322802	109.979	197.393
RNASET2 (pQTL)	Replication phase	rs9347197	G	T	G	T	-0.0581798	0.0169	0.501364	0.562748	6	167730595	0.304	0.0165	395640	6	167317107	2.5171e-15	0.00735265	33962	0.00184019	62.6082	197.393
RNASET2 (pQTL)	Replication phase	rs9366091	T	C	T	C	0.125464	-0.0787	0.0488135	0.0468434	6	167544439	0.1002	0.0479	395640	6	167130951	8.14517e-13	0.0175261	33962	0.00150668	51.2439	197.393
RNASET2 (pQTL)	Replication phase	rs9406258	T	C	T	C	0.0683572	-0.0258	0.182365	0.187888	6	167874885	0.2223	0.0211	395640	6	167462668	1.02209e-10	0.0105756	33962	0.00122866	41.7766	197.393
RNASET2 (pQTL)	Replication phase	rs9505730	A	G	A	G	0.0724371	-0.0028	0.167739	0.1925	6	167900082	0.901	0.0225	395640	6	167487890	4.17503e-10	0.0115949	33962	0.00114788	39.0268	197.393

## Sheet: S4
Supplementary Table S4: Characteristics of significant SNPs with genome-wide associations for mQTLs of RNASET2 on AIT risk
gene	exposure	outcome	SNP	effect_allele.exposure	other_allele.exposure	effect_allele.outcome	other_allele.outcome	beta.exposure	beta.outcome	eaf.exposure	eaf.outcome	chr.outcome	pos.outcome	pval.outcome	se.outcome	samplesize.outcome	se.exposure	pval.exposure	samplesize.exposure	chr.exposure	pos.exposure	R2	f	meanf
RNASET2	cg11301670	Discovery phase	rs143806876	G	T	G	T	-0.277209	-0.000287592	0.0412	0.0538336	6	167087842	0.998111	0.121505	424896	0.0223209	2.055e-35	26276	6	167501330	0.00583568	154.227	293.19
RNASET2	cg11301670	Discovery phase	rs1927432	G	A	G	A	-0.0924748	0.0118415	0.1932	0.193042	6	166787545	0.863239	0.0687448	424896	0.0109443	2.924e-17	26439	6	167201033	0.00269311	71.3901	293.19
RNASET2	cg11301670	Discovery phase	rs422562	A	G	A	G	-0.27156	-0.134215	0.4736	0.513201	6	166992830	0.0131211	0.0541086	424896	0.0085321	1e-200	26394	6	167406318	0.0369623	1012.95	293.19
RNASET2	cg11301670	Discovery phase	rs58791012	A	G	A	G	-0.320443	0.0575794	0.068	0.0858983	6	166982041	0.554093	0.0973221	424896	0.0170565	9.623e-79	26876	6	167395529	0.0129626	352.93	293.19
RNASET2	cg11301670	Discovery phase	rs6149919	C	T	C	T	-0.0919489	-0.0120532	0.2512	0.290396	6	167205619	0.840607	0.0599312	424896	0.0105262	2.431e-18	23725	6	167619107	0.00320589	76.298	293.19
RNASET2	cg11301670	Discovery phase	rs6907666	A	G	A	G	0.194794	0.125925	0.3968	0.389097	6	167109907	0.0232997	0.0555108	424896	0.0086538	3.33e-112	27257	6	167523395	0.0182499	506.648	293.19
RNASET2	cg11301670	Discovery phase	rs73787919	G	A	G	A	-0.34492	0.0879754	0.0277	0.0326403	6	167102297	0.562161	0.151778	424896	0.0267281	4.232e-38	26355	6	167515785	0.00627917	166.521	293.19
RNASET2	cg11301670	Discovery phase	rs75687124	G	A	G	A	-0.266967	-0.0568245	0.0742	0.112566	6	167046495	0.508753	0.085996	424896	0.0189783	6.062e-45	20838	6	167459983	0.00940677	197.861	293.19
RNASET2	cg11301670	Discovery phase	rs9459810	G	T	G	T	-0.265719	-0.123229	0.1044	0.130248	6	166946394	0.127638	0.0808868	424896	0.0154928	6.161e-66	21942	6	167359882	0.0132289	294.134	293.19
RNASET2	cg11301670	Discovery phase	rs9459913	G	A	G	A	-0.0867851	0.0513985	0.4221	0.453801	6	167201569	0.34422	0.0543405	424896	0.0087245	2.591e-23	26473	6	167615057	0.0037238	98.941	293.19
RNASET2	cg17991206	Discovery phase	rs1015077	G	A	G	A	-0.461128	0.151198	0.0866	0.0637388	6	167113018	0.169798	0.110134	424896	0.0150879	1e-200	27750	6	167526506	0.0325645	934.016	753.882
RNASET2	cg17991206	Discovery phase	rs10484521	G	C	G	C	0.0767599	-0.00889188	0.0905	0.116107	6	166738601	0.917194	0.0855245	424896	0.0150099	3.155e-07	27200	6	167152089	0.000960565	26.1506	753.882
RNASET2	cg17991206	Discovery phase	rs10946197	T	G	T	G	-0.493399	-0.0707136	0.256	0.204833	6	166934928	0.297512	0.0678773	424896	0.0101067	1e-200	23111	6	167348416	0.0934834	2383.09	753.882
RNASET2	cg17991206	Discovery phase	rs113009090	T	G	T	G	-0.490688	0.0600261	0.0673	0.0857054	6	167053612	0.537529	0.0973574	424896	0.0171997	5.13e-179	26392	6	167467100	0.0299162	813.836	753.882
RNASET2	cg17991206	Discovery phase	rs115583962	A	G	A	G	-0.480997	-0.101267	0.0358	0.0489146	6	167073558	0.418112	0.125068	424896	0.0443944	2.359e-27	7888	6	167487046	0.0146638	117.359	753.882
RNASET2	cg17991206	Discovery phase	rs117693715	A	C	A	C	0.469309	0.0536787	0.052	0.028846	6	167124760	0.744739	0.164869	424896	0.023089	7.56e-92	20846	6	167538248	0.019434	413.11	753.882
RNASET2	cg17991206	Discovery phase	rs117921098	A	G	A	G	0.309658	0.194317	0.052	0.0817552	6	166893503	0.0522649	0.100115	424896	0.0308715	1.119e-23	13786	6	167306991	0.00724525	100.597	753.882
RNASET2	cg17991206	Discovery phase	rs12193095	A	G	A	G	0.399975	0.0685549	0.0727	0.07027	6	166956162	0.518467	0.10617	424896	0.0299621	1.195e-40	8373	6	167369650	0.0208398	178.163	753.882
RNASET2	cg17991206	Discovery phase	rs12206888	A	G	A	G	-0.220324	-0.0586292	0.0827	0.0857685	6	166913485	0.545042	0.0968746	424896	0.0176074	6.329e-36	20934	6	167326973	0.00742409	156.563	753.882
RNASET2	cg17991206	Discovery phase	rs13215796	G	A	G	A	-0.0586035	-0.160229	0.2561	0.34526	6	167301936	0.00503327	0.0571248	424896	0.0099858	4.393e-09	26467	6	167715424	0.00129961	34.4388	753.882
RNASET2	cg17991206	Discovery phase	rs137892339	A	G	A	G	0.358558	0.26885	0.024	0.0118806	6	167197348	0.280759	0.249255	424896	0.0316335	8.829e-30	24344	6	167610836	0.00524984	128.466	753.882
RNASET2	cg17991206	Discovery phase	rs147614926	A	G	A	G	-0.354256	0.20267	0.0379	0.0297939	6	167177667	0.208493	0.161141	424896	0.0269721	2.097e-39	18957	6	167591155	0.00901784	172.489	753.882
RNASET2	cg17991206	Discovery phase	rs151604	T	C	T	C	-0.355448	-0.115566	0.1164	0.134256	6	167039757	0.147055	0.0797002	424896	0.0133703	1.01e-155	26392	6	167453245	0.0260808	706.705	753.882
RNASET2	cg17991206	Discovery phase	rs16899792	G	A	G	A	0.444046	0.040505	0.0694	0.0400589	6	167020007	0.770304	0.138726	424896	0.0190563	4.26e-120	22823	6	167433495	0.0232378	542.925	753.882
RNASET2	cg17991206	Discovery phase	rs17591358	T	C	T	C	0.214774	-0.0468886	0.1027	0.121501	6	166798090	0.570399	0.0826285	424896	0.0144364	4.633e-50	26649	6	167211578	0.00823704	221.315	753.882
RNASET2	cg17991206	Discovery phase	rs17860840	A	G	A	G	0.362012	0.0175504	0.0651	0.0593897	6	167120148	0.878586	0.114887	424896	0.0287205	1.991e-36	10138	6	167533636	0.0154297	158.846	753.882
RNASET2	cg17991206	Discovery phase	rs2236312	A	G	A	G	-0.580547	-0.167615	0.2048	0.231256	6	166946616	0.0102991	0.0653309	424896	0.0101375	1e-200	26443	6	167360104	0.110338	3279.29	753.882
RNASET2	cg17991206	Discovery phase	rs2346143	T	G	T	G	0.111778	-0.0430567	0.2245	0.216681	6	167211082	0.517548	0.066535	424896	0.0117115	1.371e-21	20899	6	167624570	0.0043398	91.084	753.882
RNASET2	cg17991206	Discovery phase	rs2769339	C	T	C	T	-0.254772	-0.152975	0.1143	0.186354	6	166942366	0.0284086	0.0698006	424896	0.0145451	1.081e-68	23549	6	167355854	0.0128611	306.785	753.882
RNASET2	cg17991206	Discovery phase	rs3093006	A	G	A	G	-0.417199	-0.0958626	0.1254	0.0750762	6	167137964	0.351576	0.102908	424896	0.0138561	3.66e-199	23111	6	167551452	0.0377463	906.496	753.882
RNASET2	cg17991206	Discovery phase	rs3093010	A	C	A	C	0.264308	-0.0982799	0.3385	0.411311	6	167135119	0.0764276	0.055469	424896	0.0096946	1.15e-163	23111	6	167548607	0.0311597	743.228	753.882
RNASET2	cg17991206	Discovery phase	rs3093012	A	G	A	G	0.196802	0.0178368	0.4155	0.407631	6	167134793	0.750357	0.0560609	424896	0.0098267	3.19e-89	21168	6	167548281	0.0185956	401.052	753.882
RNASET2	cg17991206	Discovery phase	rs34205129	C	T	C	T	0.274541	0.0810145	0.0444	0.0506826	6	166915025	0.514611	0.124317	424896	0.0211703	1.853e-38	25487	6	167328513	0.00655518	168.161	753.882
RNASET2	cg17991206	Discovery phase	rs41401944	T	C	T	C	0.390659	0.0355761	0.054	0.0680435	6	167128350	0.743623	0.108776	424896	0.0272054	9.275e-47	14284	6	167541838	0.0142302	206.17	753.882
RNASET2	cg17991206	Discovery phase	rs4710126	T	C	T	C	-0.127904	-0.0504739	0.3388	0.390106	6	166862407	0.368849	0.0561676	424896	0.0110132	3.51e-31	18140	6	167275895	0.00738052	134.863	753.882
RNASET2	cg17991206	Discovery phase	rs56001220	T	A	T	A	0.127665	0.068585	0.166	0.149058	6	167161936	0.365639	0.0758119	424896	0.0130223	1.086e-22	21712	6	167575424	0.00440711	96.1018	753.882
RNASET2	cg17991206	Discovery phase	rs57237533	T	C	T	C	-0.53105	0.101445	0.1208	0.113834	6	166950709	0.236725	0.0857367	424896	0.0133339	1e-200	25387	6	167364197	0.0588062	1586.07	753.882
RNASET2	cg17991206	Discovery phase	rs6909180	G	A	G	A	0.653052	0.139379	0.4038	0.392869	6	167047049	0.00982019	0.053979	424896	0.0076438	1e-200	27744	6	167460537	0.208292	7298.7	753.882
RNASET2	cg17991206	Discovery phase	rs75420788	A	G	A	G	-0.363094	0.0248084	0.0179	0.00931871	6	166801374	0.927685	0.273348	424896	0.0419819	5.203e-18	16702	6	167214862	0.00445867	74.7933	753.882
RNASET2	cg17991206	Discovery phase	rs9459937	G	A	G	A	-0.159682	-0.0149127	0.2253	0.269042	6	167234048	0.808211	0.0614364	424896	0.0104026	3.534e-53	26165	6	167647536	0.0089251	235.61	753.882
RNASET2	cg25258033	Discovery phase	rs1015077	G	A	G	A	-0.498891	0.151198	0.0866	0.0637388	6	167113018	0.169798	0.110134	424896	0.0150521	1e-200	27750	6	167526506	0.0380797	1098.47	878.994
RNASET2	cg25258033	Discovery phase	rs113009090	T	G	T	G	-0.546405	0.0600261	0.0673	0.0857054	6	167053612	0.537529	0.0973574	424896	0.0171383	1e-200	26392	6	167467100	0.0370859	1016.39	878.994
RNASET2	cg25258033	Discovery phase	rs115583962	A	G	A	G	-0.47092	-0.101267	0.0358	0.0489146	6	167073558	0.418112	0.125068	424896	0.0444593	3.241e-26	7888	6	167487046	0.0140239	112.165	878.994
RNASET2	cg25258033	Discovery phase	rs11753271	T	C	T	C	-0.172623	-0.0889496	0.1243	0.167707	6	167399678	0.219633	0.0724637	424896	0.0131419	2.066e-39	26626	6	167813166	0.00643825	172.523	878.994
RNASET2	cg25258033	Discovery phase	rs117693715	A	C	A	C	0.568952	0.0536787	0.052	0.028846	6	167124760	0.744739	0.164869	424896	0.0229744	2.16e-135	20846	6	167538248	0.0285791	613.228	878.994
RNASET2	cg25258033	Discovery phase	rs117921098	A	G	A	G	0.33023	0.194317	0.052	0.0817552	6	166893503	0.0522649	0.100115	424896	0.0308383	9.293e-27	13786	6	167306991	0.00824926	114.654	878.994
RNASET2	cg25258033	Discovery phase	rs117951181	T	C	T	C	0.512831	-0.00689293	0.028	0.0495927	6	167110290	0.95631	0.125819	424896	0.0320735	1.519e-57	20611	6	167523778	0.0122519	255.631	878.994
RNASET2	cg25258033	Discovery phase	rs12193095	A	G	A	G	0.444116	0.0685549	0.0727	0.07027	6	166956162	0.518467	0.10617	424896	0.0298896	6.123e-50	8373	6	167369650	0.0256902	220.723	878.994
RNASET2	cg25258033	Discovery phase	rs12203321	T	C	T	C	0.16799	0.0972631	0.058	0.0500458	6	167184470	0.437307	0.125218	424896	0.0241849	3.756e-12	16058	6	167597958	0.00299559	48.2418	878.994
RNASET2	cg25258033	Discovery phase	rs137892339	A	G	A	G	0.354115	0.26885	0.024	0.0118806	6	167197348	0.280759	0.249255	424896	0.0316344	4.363e-29	24344	6	167610836	0.00512093	125.295	878.994
RNASET2	cg25258033	Discovery phase	rs147614926	A	G	A	G	-0.35351	0.20267	0.0379	0.0297939	6	167177667	0.208493	0.161141	424896	0.0269772	3.122e-39	18957	6	167591155	0.00897683	171.697	878.994
RNASET2	cg25258033	Discovery phase	rs16899792	G	A	G	A	0.589782	0.040505	0.0694	0.0400589	6	167020007	0.770304	0.138726	424896	0.0188836	1e-200	22823	6	167433495	0.0409888	975.384	878.994
RNASET2	cg25258033	Discovery phase	rs17518299	A	G	A	G	0.088131	-0.0376077	0.2282	0.246343	6	166763909	0.551922	0.0632188	424896	0.0110011	1.137e-15	23218	6	167177397	0.00275652	64.1723	878.994
RNASET2	cg25258033	Discovery phase	rs17591358	T	C	T	C	0.216804	-0.0468886	0.1027	0.121501	6	166798090	0.570399	0.0826285	424896	0.0144368	5.647e-51	26649	6	167211578	0.00839172	225.506	878.994
RNASET2	cg25258033	Discovery phase	rs17860840	A	G	A	G	0.445057	0.0175504	0.065	0.0593897	6	167120148	0.878586	0.114887	424896	0.0286127	1.482e-54	10138	6	167533636	0.0233087	241.895	878.994
RNASET2	cg25258033	Discovery phase	rs2072765	T	C	T	C	0.109762	0.10433	0.1787	0.152201	6	167304171	0.171744	0.0763413	424896	0.0139051	2.935e-15	17709	6	167717659	0.00350621	62.3029	878.994
RNASET2	cg25258033	Discovery phase	rs2236312	A	G	A	G	-0.52672	-0.167615	0.2048	0.231256	6	166946616	0.0102991	0.0653309	424896	0.0102746	1e-200	26443	6	167360104	0.0904003	2627.83	878.994
RNASET2	cg25258033	Discovery phase	rs2297468	G	C	G	C	-0.204213	0.0478937	0.367	0.364511	6	167166691	0.395941	0.056419	424896	0.0090387	5.06e-113	25979	6	167580179	0.0192701	510.415	878.994
RNASET2	cg25258033	Discovery phase	rs2757045	G	A	G	A	-0.240479	-0.160195	0.1169	0.188304	6	166937475	0.0209243	0.0693679	424896	0.0141366	6.791e-65	24374	6	167350963	0.0117331	289.354	878.994
RNASET2	cg25258033	Discovery phase	rs3093006	A	G	A	G	-0.36632	-0.0958626	0.1254	0.0750762	6	167137964	0.351576	0.102908	424896	0.0139293	2e-152	23111	6	167551452	0.0290561	691.552	878.994
RNASET2	cg25258033	Discovery phase	rs3093012	A	G	A	G	0.245392	0.0178368	0.4155	0.407631	6	167134793	0.750357	0.0560609	424896	0.0097788	5.73e-139	21168	6	167548281	0.0288893	629.662	878.994
RNASET2	cg25258033	Discovery phase	rs34195114	C	G	C	G	0.265131	-0.0765057	0.0591	0.0759387	6	166771474	0.460367	0.103632	424896	0.0296035	3.364e-19	10481	6	167184962	0.00759489	80.1959	878.994
RNASET2	cg25258033	Discovery phase	rs34205129	C	T	C	T	0.614594	0.0810145	0.0444	0.0506826	6	166915025	0.514611	0.124317	424896	0.0208763	1.7e-190	25487	6	167328513	0.0328873	866.634	878.994
RNASET2	cg25258033	Discovery phase	rs4612145	A	C	A	C	0.0921813	-0.184774	0.1276	0.092497	6	167397309	0.0475127	0.0932402	424896	0.0133458	4.945e-12	25962	6	167810797	0.00183426	47.7049	878.994
RNASET2	cg25258033	Discovery phase	rs527444	C	G	C	G	-0.249293	-0.0553611	0.0905	0.0958218	6	166763306	0.549331	0.0924591	424896	0.0174351	2.242e-46	19833	6	167176794	0.010203	204.422	878.994
RNASET2	cg25258033	Discovery phase	rs57237533	T	C	T	C	-0.586241	0.101445	0.1208	0.113834	6	166950709	0.236725	0.0857367	424896	0.0132569	1e-200	25387	6	167364197	0.0715202	1955.39	878.994
RNASET2	cg25258033	Discovery phase	rs57919503	C	T	C	T	-0.327547	-0.345534	0.0207	0.00406019	6	166906861	0.411251	0.420514	424896	0.0405586	6.698e-16	15344	6	167320349	0.00423253	65.2115	878.994
RNASET2	cg25258033	Discovery phase	rs6149919	C	T	C	T	-0.218044	-0.0120532	0.2512	0.290396	6	167205619	0.840607	0.0599312	424896	0.0104469	9.7e-97	23725	6	167619107	0.0180303	435.587	878.994
RNASET2	cg25258033	Discovery phase	rs62436418	C	T	C	T	-0.519687	-0.0332872	0.3548	0.283131	6	166932284	0.583684	0.0607419	424896	0.0104126	1e-200	17739	6	167345772	0.123132	2490.67	878.994
RNASET2	cg25258033	Discovery phase	rs62436827	G	A	G	A	0.356665	-0.0965657	0.1081	0.127739	6	167135059	0.234511	0.0812283	424896	0.0226056	4.427e-56	10410	6	167548547	0.0233547	248.889	878.994
RNASET2	cg25258033	Discovery phase	rs6909180	G	A	G	A	0.771295	0.139379	0.404	0.392869	6	167047049	0.00982019	0.053979	424896	0.00727	1e-200	27744	6	167460537	0.28861	11254.9	878.994
RNASET2	cg25258033	Discovery phase	rs73039163	C	G	C	G	-0.475693	0.560152	0.0156	0.00582296	6	167092986	0.107991	0.348507	424896	0.0377559	2.134e-36	23787	6	167506474	0.00662912	158.726	878.994
RNASET2	cg25258033	Discovery phase	rs73043163	C	T	C	T	-0.495391	0.540667	0.0156	0.00590524	6	166984190	0.119475	0.347253	424896	0.0378272	3.464e-39	23366	6	167397678	0.00728663	171.495	878.994
RNASET2	cg25258033	Discovery phase	rs75159046	A	G	A	G	0.414134	-0.192629	0.0153	0.00894482	6	167196040	0.505082	0.28901	424896	0.0436471	2.349e-21	17410	6	167609528	0.00514438	90.0164	878.994
RNASET2	cg25258033	Discovery phase	rs75687124	G	A	G	A	-0.78146	-0.0568245	0.0745	0.112566	6	167046495	0.508753	0.085996	424896	0.0182389	1e-200	20838	6	167459983	0.0809642	1835.59	878.994
RNASET2	cg25258033	Discovery phase	rs75701002	C	T	C	T	0.445147	-0.0691193	0.0372	0.0222687	6	167030430	0.708246	0.184706	424896	0.0389154	2.674e-30	9696	6	167443918	0.0133153	130.82	878.994
RNASET2	cg25258033	Discovery phase	rs7754775	C	G	C	G	-0.152727	-0.0537635	0.2475	0.29215	6	166856264	0.368691	0.0598085	424896	0.0101542	3.97e-51	25518	6	167269752	0.0087874	226.207	878.994
RNASET2	cg25258033	Discovery phase	rs9459810	G	T	G	T	-0.779523	-0.123229	0.1047	0.130248	6	166946394	0.127638	0.0808868	424896	0.0146624	1e-200	21942	6	167359882	0.114117	2826.24	878.994
RNASET2	cg25258033	Discovery phase	rs9459923	T	G	T	G	-0.27387	0.0251374	0.4335	0.475209	6	167209797	0.643566	0.0543254	424896	0.0090043	1e-200	23724	6	167623285	0.0375309	925.024	878.994
RNASET2	cg11301670	Replication phase	rs143806876	G	T	G	T	-0.277209	-0.0238	0.0412	0.0404624	6	167501330	0.5281	0.0378	395640	0.0223209	2.055e-35	26276	6	167501330	0.00583568	154.227	293.19
RNASET2	cg11301670	Replication phase	rs1927432	G	A	G	A	-0.0924748	0.0338	0.1932	0.14804	6	167201033	0.113	0.0213	395640	0.0109443	2.924e-17	26439	6	167201033	0.00269311	71.3901	293.19
RNASET2	cg11301670	Replication phase	rs422562	A	G	A	G	-0.27156	-0.0628	0.4736	0.491823	6	167406318	0.0001194	0.0163	395640	0.0085321	1e-200	26394	6	167406318	0.0369623	1012.95	293.19
RNASET2	cg11301670	Replication phase	rs58791012	A	G	A	G	-0.320443	-0.0102	0.068	0.0684144	6	167395529	0.7367	0.0304	395640	0.0170565	9.623e-79	26876	6	167395529	0.0129626	352.93	293.19
RNASET2	cg11301670	Replication phase	rs6149919	C	T	C	T	-0.0919489	0.0011	0.2512	0.256536	6	167619107	0.9535	0.0187	395640	0.0105262	2.431e-18	23725	6	167619107	0.00320589	76.298	293.19
RNASET2	cg11301670	Replication phase	rs6907666	A	G	A	G	0.194794	0.0488	0.3968	0.439091	6	167523395	0.003389	0.0167	395640	0.0086538	3.33e-112	27257	6	167523395	0.0182499	506.648	293.19
RNASET2	cg11301670	Replication phase	rs73787919	G	A	G	A	-0.34492	0.002	0.0277	0.0256108	6	167515785	0.966	0.0478	395640	0.0267281	4.232e-38	26355	6	167515785	0.00627917	166.521	293.19
RNASET2	cg11301670	Replication phase	rs75687124	G	A	G	A	-0.266967	-0.0172	0.0742	0.0659946	6	167459983	0.52	0.0267	395640	0.0189783	6.062e-45	20838	6	167459983	0.00940677	197.861	293.19
RNASET2	cg11301670	Replication phase	rs9459810	G	T	G	T	-0.265719	-0.0064	0.1044	0.111969	6	167359882	0.7927	0.0243	395640	0.0154928	6.161e-66	21942	6	167359882	0.0132289	294.134	293.19
RNASET2	cg11301670	Replication phase	rs9459913	G	A	G	A	-0.0867851	-0.0034	0.4221	0.417674	6	167615057	0.8353	0.0164	395640	0.0087245	2.591e-23	26473	6	167615057	0.0037238	98.941	293.19
RNASET2	cg17991206	Replication phase	rs1015077	G	A	G	A	-0.461128	-0.0491	0.0866	0.113799	6	167526506	0.1216	0.0317	395640	0.0150879	1e-200	27750	6	167526506	0.0325645	934.016	753.882
RNASET2	cg17991206	Replication phase	rs10484521	G	C	G	C	0.0767599	0.0191	0.0905	0.0836292	6	167152089	0.4592	0.0258	395640	0.0150099	3.155e-07	27200	6	167152089	0.000960565	26.1506	753.882
RNASET2	cg17991206	Replication phase	rs10946197	T	G	T	G	-0.493399	-0.0199	0.256	0.180749	6	167348416	0.3467	0.0212	395640	0.0101067	1e-200	23111	6	167348416	0.0934834	2383.09	753.882
RNASET2	cg17991206	Replication phase	rs113009090	T	G	T	G	-0.490688	-0.0131	0.0673	0.0681283	6	167467100	0.6661	0.0304	395640	0.0171997	5.13e-179	26392	6	167467100	0.0299162	813.836	753.882
RNASET2	cg17991206	Replication phase	rs115583962	A	G	A	G	-0.480997	-0.0721	0.0358	0.0322087	6	167487046	0.07355	0.0403	395640	0.0443944	2.359e-27	7888	6	167487046	0.0146638	117.359	753.882
RNASET2	cg17991206	Replication phase	rs117693715	A	C	A	C	0.469309	0.074	0.052	0.0478447	6	167538248	0.1361	0.0497	395640	0.023089	7.56e-92	20846	6	167538248	0.019434	413.11	753.882
RNASET2	cg17991206	Replication phase	rs117921098	A	G	A	G	0.309658	-0.0103	0.052	0.0374606	6	167306991	0.7457	0.0318	395640	0.0308715	1.119e-23	13786	6	167306991	0.00724525	100.597	753.882
RNASET2	cg17991206	Replication phase	rs12193095	A	G	A	G	0.399975	0.0276	0.0727	0.0724859	6	167369650	0.4074	0.0333	395640	0.0299621	1.195e-40	8373	6	167369650	0.0208398	178.163	753.882
RNASET2	cg17991206	Replication phase	rs12206888	A	G	A	G	-0.220324	-0.0209	0.0827	0.0839311	6	167326973	0.4877	0.0301	395640	0.0176074	6.329e-36	20934	6	167326973	0.00742409	156.563	753.882
RNASET2	cg17991206	Replication phase	rs13215796	G	A	G	A	-0.0586035	0.005	0.2561	0.263825	6	167715424	0.7738	0.0174	395640	0.0099858	4.393e-09	26467	6	167715424	0.00129961	34.4388	753.882
RNASET2	cg17991206	Replication phase	rs137892339	A	G	A	G	0.358558	0.1281	0.024	0.0249359	6	167610836	0.1007	0.0781	395640	0.0316335	8.829e-30	24344	6	167610836	0.00524984	128.466	753.882
RNASET2	cg17991206	Replication phase	rs147614926	A	G	A	G	-0.354256	-0.1476	0.0379	0.0341412	6	167591155	0.002885	0.0495	395640	0.0269721	2.097e-39	18957	6	167591155	0.00901784	172.489	753.882
RNASET2	cg17991206	Replication phase	rs151604	T	C	T	C	-0.355448	-0.0101	0.1164	0.124654	6	167453245	0.6825	0.0246	395640	0.0133703	1.01e-155	26392	6	167453245	0.0260808	706.705	753.882
RNASET2	cg17991206	Replication phase	rs16899792	G	A	G	A	0.444046	0.0928	0.0694	0.0650465	6	167433495	0.02967	0.0427	395640	0.0190563	4.26e-120	22823	6	167433495	0.0232378	542.925	753.882
RNASET2	cg17991206	Replication phase	rs17591358	T	C	T	C	0.214774	0.0018	0.1027	0.104081	6	167211578	0.9432	0.0259	395640	0.0144364	4.633e-50	26649	6	167211578	0.00823704	221.315	753.882
RNASET2	cg17991206	Replication phase	rs17860840	A	G	A	G	0.362012	0.0302	0.0651	0.069228	6	167533636	0.4073	0.0364	395640	0.0287205	1.991e-36	10138	6	167533636	0.0154297	158.846	753.882
RNASET2	cg17991206	Replication phase	rs2236312	A	G	A	G	-0.580547	-0.0522	0.2048	0.250668	6	167360104	0.006976	0.0193	395640	0.0101375	1e-200	26443	6	167360104	0.110338	3279.29	753.882
RNASET2	cg17991206	Replication phase	rs2346143	T	G	T	G	0.111778	0.0221	0.2245	0.287029	6	167624570	0.2595	0.0196	395640	0.0117115	1.371e-21	20899	6	167624570	0.0043398	91.084	753.882
RNASET2	cg17991206	Replication phase	rs2769339	C	T	C	T	-0.254772	-0.0548	0.1143	0.174773	6	167355854	0.008992	0.021	395640	0.0145451	1.081e-68	23549	6	167355854	0.0128611	306.785	753.882
RNASET2	cg17991206	Replication phase	rs3093006	A	G	A	G	-0.417199	-0.0808	0.1254	0.121866	6	167551452	0.0132	0.0326	395640	0.0138561	3.66e-199	23111	6	167551452	0.0377463	906.496	753.882
RNASET2	cg17991206	Replication phase	rs3093010	A	C	A	C	0.264308	0.0096	0.3385	0.33823	6	167548607	0.5652	0.0167	395640	0.0096946	1.15e-163	23111	6	167548607	0.0311597	743.228	753.882
RNASET2	cg17991206	Replication phase	rs3093012	A	G	A	G	0.196802	0.0175	0.4155	0.367099	6	167548281	0.3022	0.017	395640	0.0098267	3.19e-89	21168	6	167548281	0.0185956	401.052	753.882
RNASET2	cg17991206	Replication phase	rs34205129	C	T	C	T	0.274541	0.0718	0.0444	0.0463356	6	167328513	0.06138	0.0384	395640	0.0211703	1.853e-38	25487	6	167328513	0.00655518	168.161	753.882
RNASET2	cg17991206	Replication phase	rs41401944	T	C	T	C	0.390659	0.0283	0.054	0.0567408	6	167541838	0.3933	0.0332	395640	0.0272054	9.275e-47	14284	6	167541838	0.0142302	206.17	753.882
RNASET2	cg17991206	Replication phase	rs4710126	T	C	T	C	-0.127904	-0.0114	0.3388	0.361709	6	167275895	0.5	0.017	395640	0.0110132	3.51e-31	18140	6	167275895	0.00738052	134.863	753.882
RNASET2	cg17991206	Replication phase	rs56001220	T	A	T	A	0.127665	0.0158	0.166	0.116375	6	167575424	0.5098	0.0239	395640	0.0130223	1.086e-22	21712	6	167575424	0.00440711	96.1018	753.882
RNASET2	cg17991206	Replication phase	rs57237533	T	C	T	C	-0.53105	-0.0251	0.1208	0.110622	6	167364197	0.3345	0.026	395640	0.0133339	1e-200	25387	6	167364197	0.0588062	1586.07	753.882
RNASET2	cg17991206	Replication phase	rs6909180	G	A	G	A	0.653052	0.0526	0.4038	0.409485	6	167460537	0.001623	0.0167	395640	0.0076438	1e-200	27744	6	167460537	0.208292	7298.7	753.882
RNASET2	cg17991206	Replication phase	rs75420788	A	G	A	G	-0.363094	-0.097	0.0179	0.090641	6	167214862	0.08582	0.0565	395640	0.0419819	5.203e-18	16702	6	167214862	0.00445867	74.7933	753.882
RNASET2	cg17991206	Replication phase	rs9459937	G	A	G	A	-0.159682	-0.0111	0.2253	0.217043	6	167647536	0.551	0.0186	395640	0.0104026	3.534e-53	26165	6	167647536	0.0089251	235.61	753.882
RNASET2	cg25258033	Replication phase	rs1015077	G	A	G	A	-0.498891	-0.0491	0.0866	0.113799	6	167526506	0.1216	0.0317	395640	0.0150521	1e-200	27750	6	167526506	0.0380797	1098.47	878.994
RNASET2	cg25258033	Replication phase	rs113009090	T	G	T	G	-0.546405	-0.0131	0.0673	0.0681283	6	167467100	0.6661	0.0304	395640	0.0171383	1e-200	26392	6	167467100	0.0370859	1016.39	878.994
RNASET2	cg25258033	Replication phase	rs115583962	A	G	A	G	-0.47092	-0.0721	0.0358	0.0322087	6	167487046	0.07355	0.0403	395640	0.0444593	3.241e-26	7888	6	167487046	0.0140239	112.165	878.994
RNASET2	cg25258033	Replication phase	rs11753271	T	C	T	C	-0.172623	0.0002	0.1243	0.126201	6	167813166	0.9924	0.0227	395640	0.0131419	2.066e-39	26626	6	167813166	0.00643825	172.523	878.994
RNASET2	cg25258033	Replication phase	rs117693715	A	C	A	C	0.568952	0.074	0.052	0.0478447	6	167538248	0.1361	0.0497	395640	0.0229744	2.16e-135	20846	6	167538248	0.0285791	613.228	878.994
RNASET2	cg25258033	Replication phase	rs117921098	A	G	A	G	0.33023	-0.0103	0.052	0.0374606	6	167306991	0.7457	0.0318	395640	0.0308383	9.293e-27	13786	6	167306991	0.00824926	114.654	878.994
RNASET2	cg25258033	Replication phase	rs117951181	T	C	T	C	0.512831	-0.0031	0.028	0.0266019	6	167523778	0.9366	0.0396	395640	0.0320735	1.519e-57	20611	6	167523778	0.0122519	255.631	878.994
RNASET2	cg25258033	Replication phase	rs12193095	A	G	A	G	0.444116	0.0276	0.0727	0.0724859	6	167369650	0.4074	0.0333	395640	0.0298896	6.123e-50	8373	6	167369650	0.0256902	220.723	878.994
RNASET2	cg25258033	Replication phase	rs12203321	T	C	T	C	0.16799	0.0203	0.058	0.0623713	6	167597958	0.6016	0.0389	395640	0.0241849	3.756e-12	16058	6	167597958	0.00299559	48.2418	878.994
RNASET2	cg25258033	Replication phase	rs137892339	A	G	A	G	0.354115	0.1281	0.024	0.0249359	6	167610836	0.1007	0.0781	395640	0.0316344	4.363e-29	24344	6	167610836	0.00512093	125.295	878.994
RNASET2	cg25258033	Replication phase	rs147614926	A	G	A	G	-0.35351	-0.1476	0.0379	0.0341412	6	167591155	0.002885	0.0495	395640	0.0269772	3.122e-39	18957	6	167591155	0.00897683	171.697	878.994
RNASET2	cg25258033	Replication phase	rs16899792	G	A	G	A	0.589782	0.0928	0.0694	0.0650465	6	167433495	0.02967	0.0427	395640	0.0188836	1e-200	22823	6	167433495	0.0409888	975.384	878.994
RNASET2	cg25258033	Replication phase	rs17518299	A	G	A	G	0.088131	0.0077	0.2282	0.227668	6	167177397	0.696	0.0198	395640	0.0110011	1.137e-15	23218	6	167177397	0.00275652	64.1723	878.994
RNASET2	cg25258033	Replication phase	rs17591358	T	C	T	C	0.216804	0.0018	0.1027	0.104081	6	167211578	0.9432	0.0259	395640	0.0144368	5.647e-51	26649	6	167211578	0.00839172	225.506	878.994
RNASET2	cg25258033	Replication phase	rs17860840	A	G	A	G	0.445057	0.0302	0.065	0.069228	6	167533636	0.4073	0.0364	395640	0.0286127	1.482e-54	10138	6	167533636	0.0233087	241.895	878.994
RNASET2	cg25258033	Replication phase	rs2072765	T	C	T	C	0.109762	0.0102	0.1787	0.18998	6	167717659	0.6541	0.0228	395640	0.0139051	2.935e-15	17709	6	167717659	0.00350621	62.3029	878.994
RNASET2	cg25258033	Replication phase	rs2236312	A	G	A	G	-0.52672	-0.0522	0.2048	0.250668	6	167360104	0.006976	0.0193	395640	0.0102746	1e-200	26443	6	167360104	0.0904003	2627.83	878.994
RNASET2	cg25258033	Replication phase	rs2297468	G	C	G	C	-0.204213	-0.0064	0.367	0.386306	6	167580179	0.7066	0.017	395640	0.0090387	5.06e-113	25979	6	167580179	0.0192701	510.415	878.994
RNASET2	cg25258033	Replication phase	rs2757045	G	A	G	A	-0.240479	-0.0578	0.1169	0.214091	6	167350963	0.005275	0.0207	395640	0.0141366	6.791e-65	24374	6	167350963	0.0117331	289.354	878.994
RNASET2	cg25258033	Replication phase	rs3093006	A	G	A	G	-0.36632	-0.0808	0.1254	0.121866	6	167551452	0.0132	0.0326	395640	0.0139293	2e-152	23111	6	167551452	0.0290561	691.552	878.994
RNASET2	cg25258033	Replication phase	rs3093012	A	G	A	G	0.245392	0.0175	0.4155	0.367099	6	167548281	0.3022	0.017	395640	0.0097788	5.73e-139	21168	6	167548281	0.0288893	629.662	878.994
RNASET2	cg25258033	Replication phase	rs34195114	C	G	C	G	0.265131	0.0282	0.0591	0.0553887	6	167184962	0.3836	0.0323	395640	0.0296035	3.364e-19	10481	6	167184962	0.00759489	80.1959	878.994
RNASET2	cg25258033	Replication phase	rs34205129	C	T	C	T	0.614594	0.0718	0.0444	0.0463356	6	167328513	0.06138	0.0384	395640	0.0208763	1.7e-190	25487	6	167328513	0.0328873	866.634	878.994
RNASET2	cg25258033	Replication phase	rs4612145	A	C	A	C	0.0921813	0.0201	0.1276	0.130331	6	167810797	0.4716	0.0279	395640	0.0133458	4.945e-12	25962	6	167810797	0.00183426	47.7049	878.994
RNASET2	cg25258033	Replication phase	rs527444	C	G	C	G	-0.249293	0.0158	0.0905	0.130878	6	167176794	0.5522	0.0266	395640	0.0174351	2.242e-46	19833	6	167176794	0.010203	204.422	878.994
RNASET2	cg25258033	Replication phase	rs57237533	T	C	T	C	-0.586241	-0.0251	0.1208	0.110622	6	167364197	0.3345	0.026	395640	0.0132569	1e-200	25387	6	167364197	0.0715202	1955.39	878.994
RNASET2	cg25258033	Replication phase	rs57919503	C	T	C	T	-0.327547	-0.1502	0.0207	0.0312957	6	167320349	0.1039	0.0924	395640	0.0405586	6.698e-16	15344	6	167320349	0.00423253	65.2115	878.994
RNASET2	cg25258033	Replication phase	rs6149919	C	T	C	T	-0.218044	0.0011	0.2512	0.256536	6	167619107	0.9535	0.0187	395640	0.0104469	9.7e-97	23725	6	167619107	0.0180303	435.587	878.994
RNASET2	cg25258033	Replication phase	rs62436418	C	T	C	T	-0.519687	-0.0036	0.3548	0.314467	6	167345772	0.8463	0.0185	395640	0.0104126	1e-200	17739	6	167345772	0.123132	2490.67	878.994
RNASET2	cg25258033	Replication phase	rs62436827	G	A	G	A	0.356665	0.0176	0.1081	0.0806864	6	167548547	0.4812	0.025	395640	0.0226056	4.427e-56	10410	6	167548547	0.0233547	248.889	878.994
RNASET2	cg25258033	Replication phase	rs6909180	G	A	G	A	0.771295	0.0526	0.404	0.409485	6	167460537	0.001623	0.0167	395640	0.00727	1e-200	27744	6	167460537	0.28861	11254.9	878.994
RNASET2	cg25258033	Replication phase	rs73039163	C	G	C	G	-0.475693	-0.0411	0.0156	0.0272143	6	167506474	0.632	0.0859	395640	0.0377559	2.134e-36	23787	6	167506474	0.00662912	158.726	878.994
RNASET2	cg25258033	Replication phase	rs73043163	C	T	C	T	-0.495391	-0.055	0.0156	0.0273901	6	167397678	0.5191	0.0853	395640	0.0378272	3.464e-39	23366	6	167397678	0.00728663	171.495	878.994
RNASET2	cg25258033	Replication phase	rs75159046	A	G	A	G	0.414134	-0.0447	0.0153	0.0446194	6	167609528	0.5004	0.0663	395640	0.0436471	2.349e-21	17410	6	167609528	0.00514438	90.0164	878.994
RNASET2	cg25258033	Replication phase	rs75687124	G	A	G	A	-0.78146	-0.0172	0.0745	0.0659946	6	167459983	0.52	0.0267	395640	0.0182389	1e-200	20838	6	167459983	0.0809642	1835.59	878.994
RNASET2	cg25258033	Replication phase	rs75701002	C	T	C	T	0.445147	0.1313	0.0372	0.037001	6	167443918	0.01986	0.0564	395640	0.0389154	2.674e-30	9696	6	167443918	0.0133153	130.82	878.994
RNASET2	cg25258033	Replication phase	rs7754775	C	G	C	G	-0.152727	-0.0105	0.2475	0.195498	6	167269752	0.5666	0.0183	395640	0.0101542	3.97e-51	25518	6	167269752	0.0087874	226.207	878.994
RNASET2	cg25258033	Replication phase	rs9459810	G	T	G	T	-0.779523	-0.0064	0.1047	0.111969	6	167359882	0.7927	0.0243	395640	0.0146624	1e-200	21942	6	167359882	0.114117	2826.24	878.994
RNASET2	cg25258033	Replication phase	rs9459923	T	G	T	G	-0.27387	-0.0214	0.4335	0.429043	6	167623285	0.1898	0.0164	395640	0.0090043	1e-200	23724	6	167623285	0.0375309	925.024	878.994
